# Supplementary material for: Transcriptomic and Metabolomic Analysis Reveals Multifaceted Impact of Gcn5 Knockdown in Drosophila Development
Source: Metabolites. 2024 Dec 4;14(12):680. doi: 10.3390/metabo14120680 (PMC11678289; doi:10.3390/metabo14120680)
Supplement: Supplementary file 1 [file metabolites-14-00680-s001.zip]

Archive with 4 entries (4 files):
- Supplementary Figure S1.pdf
- Supplementary Table S1.xlsx
- Supplementary Table S2.xlsx
- WB original Images.png
