# Supplementary material for: Transcriptomic and Metabolomic Analysis Reveals Multifaceted Impact of Gcn5 Knockdown in Drosophila Development
Source: Metabolites. 2024 Dec 4;14(12):680. doi: 10.3390/metabo14120680 (PMC11678289; doi:10.3390/metabo14120680)
Supplement: Supplementary file 1 [file metabolites-14-00680-s001.zip › Supplementary Table S1.xlsx]

## Sheet: Sheet1
id	baseMean	baseMean_yv	baseMean_GCN5i	foldChange(GCN5i/yv)	log2FoldChange	pval	padj	Chromosome	Start Site	End Site	Direction	Length	Name	GO	KEGG	EC	eggNOG	eggNOG_Class	Description	NCBI_GI	UniProtID
FBgn0003375	22983.2	45958.3	8.11964	0.000176674	-12.4666	1.16324e-189	1.48244e-185	3R	17595362	17596112	+	636	Sgs5	GO:0007594;GO:0062130;	-	-	NOG265096	-	(RefSeq) salivary gland secretion 5	42114	P07701;A0A1B2AKL6
FBgn0003373	6850.43	13690.4	10.5131	0.000767922	-10.3468	1.09193e-147	6.9578e-144	3L	11512221	11513402	+	1109	Sgs3	GO:0005201;GO:0005201;GO:0005576;GO:0007594;GO:0031012;GO:0062130;GO:0071390;	-	-	NOG287446	-	(RefSeq) salivary gland secretion 3	39288	P02840
FBgn0003378	6402.33	12777.6	27.0173	0.00211442	-8.88552	1.99645e-128	8.48092e-125	3L	11508967	11509394	-	359	Sgs8	GO:0007594;GO:0062130;	-	-	NOG309323	-	(RefSeq) salivary gland secretion 8	39285	P02842
FBgn0000639	84610.4	169132	89.0914	0.000526757	-10.8906	1.80324e-123	5.74513e-120	3L	14094589	14098053	-	3465	Fbp1	GO:0003674;GO:0005575;GO:0008150;	-	-	NOG238913	-	(RefSeq) Fat body protein 1, isoform A	39566	Q04691
FBgn0003377	9502.31	18945.5	59.1363	0.00312139	-8.32359	1.49874e-122	3.82e-119	3L	11509861	11510247	+	321	Sgs7	GO:0005615;GO:0007594;GO:0062130;	-	-	NOG249679	-	(RefSeq) salivary gland secretion 7	47198	P02841
FBgn0038523	1231.35	2460.23	2.47339	0.00100535	-9.95809	3.07163e-110	6.52415e-107	3R	17594386	17595057	+	550	CG7587	GO:0007594;GO:0062130;	-	-	NOG236621	-	(RefSeq) Sgs5bis	42113	Q9VEI6
FBgn0037114	2731.74	5432.04	31.4511	0.00578994	-7.43224	1.71334e-100	3.11926e-97	3L	21666452	21666980	-	463	Cpr78E	GO:0008010;GO:0008010;GO:0031012;GO:0040003;GO:0040003;GO:0042302;GO:0042302;GO:0042302;GO:0062129;	-	-	NOG307950	-	(RefSeq) cuticular protein 78E	40408	Q9VP00
FBgn0004592	1071.35	2135.52	7.1703	0.00335764	-8.21834	1.37281e-96	2.18689e-93	3L	15654472	15656010	-	1486	Eig71Ee	GO:0005198;GO:0005576;GO:0005576;GO:0005615;GO:0007594;GO:0007594;GO:0042381;GO:0042381;GO:0062129;GO:0062130;	-	-	-	-	(RefSeq) Ecdysone-induced gene 71Ee	39706	Q9VUS8
FBgn0085308	552.796	1098.65	6.94153	0.00631823	-7.30626	1.33439e-75	1.88949e-72	3R	17402362	17403288	-	691	CG34279	GO:0003674;GO:0005515;GO:0005575;GO:0008150;GO:0016020;GO:0016021;GO:0016021;GO:0003674;GO:0005515;GO:0005575;GO:0008150;GO:0016020;GO:0016021;GO:0016021;	-	-	-	-	(RefSeq) uncharacterized protein, isoform A	5740605	A8JR30
FBgn0037996	5470.77	283.534	10658	37.5898	5.23227	1.31588e-67	1.67696e-64	3R	12208159	12210360	-	1861	CG4830	GO:0003824;GO:0003824;GO:0006633;GO:0006633;GO:0015645;GO:0015645;GO:0016405;GO:0016405;GO:0016874;	-	-	COG0318	I	(RefSeq) uncharacterized protein	41477	Q9VGC5
FBgn0286723	535.891	1058.65	13.1372	0.0124095	-6.33241	6.33493e-67	7.3393e-64	2L	14027001	14029368	+	2206	hll	GO:0000166;GO:0001676;GO:0001676;GO:0003824;GO:0003824;GO:0003996;GO:0003996;GO:0004467;GO:0004467;GO:0004467;GO:0005524;GO:0005524;GO:0005623;GO:0005623;GO:0006629;GO:0006631;GO:0006631;GO:0006631;GO:0006633;GO:0006633;GO:0007498;GO:0007498;GO:0015645;GO:0015645;GO:0016874;GO:0045938;GO:0045938;GO:0070050;GO:0070050;GO:0070328;GO:0070328;GO:0102391;GO:0102391;	K15013	EC:6.2.1.3	-	-	(RefSeq) heimdall	34822	Q9V3U0
FBgn0038509	223.052	445.214	0.889411	0.00199772	-8.96743	2.50104e-61	2.6561e-58	3R	17421690	17422202	-	513	CG14332	GO:0003674;GO:0005575;GO:0008150;	-	-	NOG242229	-	(RefSeq) uncharacterized protein	42098	Q9VEK1
FBgn0033137	538.605	1053.01	24.1968	0.0229786	-5.44356	1.27694e-55	1.25179e-52	2R	7054405	7057548	-	2892	Tsp42Ep	GO:0003674;GO:0005887;GO:0016020;GO:0016021;GO:0016021;GO:0016021;GO:0016021;GO:0003674;GO:0005887;GO:0016020;GO:0016021;GO:0016021;GO:0016021;GO:0016021;	-	-	NOG264475	-	(RefSeq) tetraspanin 42Ep, isoform B	35626	A1Z6U7
FBgn0031747	665.788	1323.4	8.17424	0.00617669	-7.33895	3.25717e-53	2.96495e-50	2L	5903178	5904689	-	1382	CG9021	-	-	-	NOG299077	-	(RefSeq) uncharacterized protein, isoform B	33818	Q9VML5
FBgn0039768	1368.67	121.83	2615.5	21.4685	4.42415	7.21125e-50	6.12668e-47	3R	30428820	30431362	+	2203	CG15533	GO:0004767;GO:0004767;GO:0004767;GO:0004767;GO:0005615;GO:0005615;GO:0005764;GO:0005764;GO:0006685;GO:0006685;GO:0006685;GO:0006685;GO:0008081;GO:0008081;GO:0008152;GO:0016787;GO:0016787;GO:0016787;GO:0016798;GO:0016798;GO:0046513;GO:0046513;GO:0046872;GO:0046872;GO:0061750;GO:0061750;	-	-	-	-	(RefSeq) uncharacterized protein	43612	Q9VA78
FBgn0034294	3282.98	158.865	6407.1	40.3304	5.3338	1.63957e-47	1.30592e-44	2R	18050019	18052107	-	1802	Muc55B	GO:0005201;GO:0005201;GO:0008150;GO:0031012;GO:0031012;GO:0005201;GO:0005201;GO:0008150;GO:0031012;GO:0031012;	-	-	NOG12793	-	(RefSeq) mucin 55B, isoform B	37057	A1ZB24
FBgn0052284	2265.44	232.562	4298.32	18.4825	4.20809	1.98883e-47	1.49092e-44	3L	3186664	3187245	+	457	CG32284	GO:0005576;GO:0005576;GO:0006030;GO:0006030;GO:0008061;GO:0008061;	-	-	NOG287060	-	(RefSeq) uncharacterized protein	317956	Q8MS92
FBgn0034160	1538.97	159.551	2918.39	18.2913	4.19309	1.41239e-46	9.99972e-44	2R	16816589	16817577	+	938	CG5550	-	-	-	NOG311251	-	(RefSeq) uncharacterized protein, isoform B	36883	A0A0B4K7T3
FBgn0260226	4479.57	8857.17	101.959	0.0115115	-6.44078	1.97674e-46	1.32587e-43	3R	14152211	14152650	-	440	CG42500	-	-	-	-	-	(RefSeq) uncharacterized protein, isoform B	50032	Q9VFM4
FBgn0002565	391.3	757.555	25.0454	0.0330608	-4.91874	9.36847e-46	5.96959e-43	3L	12129393	12131869	+	2477	Lsp2	GO:0005576;GO:0005615;GO:0005616;GO:0005616;GO:0008045;GO:0008045;GO:0016201;GO:0016201;GO:0045735;GO:0045735;GO:0005576;GO:0005615;GO:0005616;GO:0005616;GO:0008045;GO:0008045;GO:0016201;GO:0016201;GO:0045735;GO:0045735;	-	-	NOG42109	-	(RefSeq) larval serum protein 2, isoform B	45326	Q24388;X2JCV2
FBgn0002570	768.138	74.0072	1462.27	19.7584	4.3044	3.77711e-44	2.29216e-41	2R	8449664	8451904	-	1826	Mal-A1	GO:0000023;GO:0003824;GO:0003824;GO:0004558;GO:0004558;GO:0005975;GO:0005975;GO:0008152;GO:0016787;GO:0016798;GO:0032450;GO:0032450;GO:0032450;GO:0090599;	K01187	EC:3.2.1.20	COG0366	G	(RefSeq) maltase A1	35824	P07190
FBgn0030443	2629.38	5155.86	102.893	0.0199564	-5.647	2.2237e-43	1.28813e-40	X	13052847	13055328	-	2107	CG12715	GO:0006491;GO:0006491;GO:0016740;GO:0016757;GO:0035250;GO:0035250;GO:0043229;GO:0043229;GO:0006491;GO:0006491;GO:0016740;GO:0016757;GO:0035250;GO:0035250;GO:0043229;GO:0043229;	-	-	NOG247113	-	(RefSeq) uncharacterized protein, isoform B	32252	Q9VYH4
FBgn0051789	5148.25	689.444	9607.05	13.9345	3.80059	3.58922e-42	1.98874e-39	2L	18605928	18606684	+	695	CG31789	GO:0003674;GO:0005575;GO:0008150;GO:0003674;GO:0005575;GO:0008150;GO:0003674;GO:0005575;GO:0008150;	-	-	NOG264894	-	(RefSeq) uncharacterized protein, isoform B	318943	Q8INX6
FBgn0262023	163.337	326.674	0	0	-Inf	5.55961e-39	2.95215e-36	3R	17418759	17419294	+	536	CG42834	GO:0003674;GO:0005575;GO:0008150;	-	-	-	-	(RefSeq) uncharacterized protein	10178910	A0A0B4JDG0
FBgn0003372	133.444	266.888	0	0	-Inf	1.00998e-38	5.14848e-36	2L	4937409	4941423	+	3950	Sgs1	GO:0005201;GO:0005201;GO:0007594;GO:0031012;GO:0031012;GO:0062130;	-	-	NOG124330	S	(RefSeq) salivary gland secretion 1	33701	Q9VR49
FBgn0040565	585.533	1167.3	3.76755	0.00322758	-8.27533	1.1828e-38	5.79755e-36	3R	17596536	17598453	+	1863	CG7606	-	-	-	-	-	(RefSeq) uncharacterized protein, isoform B	8673956	E1JIN4
FBgn0038716	226.471	438.631	14.3104	0.0326252	-4.93787	2.73903e-38	1.29282e-35	3R	19603375	19606475	+	2190	CG7342	GO:0016020;GO:0016021;GO:0016021;GO:0016021;GO:0022857;GO:0022857;GO:0055085;GO:0055085;GO:0016020;GO:0016021;GO:0016021;GO:0016021;GO:0022857;GO:0022857;GO:0055085;GO:0055085;	-	-	-	-	(RefSeq) uncharacterized protein, isoform B	42335	Q9VDV9
FBgn0028396	752.3	1409.11	95.4927	0.0677682	-3.88325	5.93476e-38	2.70116e-35	3R	20871036	20871700	+	579	TotA	GO:0002376;GO:0003674;GO:0005576;GO:0005615;GO:0005615;GO:0005615;GO:0006979;GO:0006979;GO:0009408;GO:0009408;GO:0009408;GO:0009409;GO:0009409;GO:0009411;GO:0009411;GO:0009414;GO:0009414;GO:0009414;GO:0009612;GO:0009612;GO:0009617;GO:0009617;GO:0009617;GO:0034599;GO:0034599;GO:0034605;GO:0034605;GO:0034644;GO:0034644;GO:0042742;GO:0042742;GO:0045087;GO:0045087;GO:0046689;GO:0046689;GO:0051597;GO:…	-	-	NOG249309	-	(RefSeq) turandot A	44121	Q8IN44;A0A1B2AIV9
FBgn0039670	1801.28	275.261	3327.3	12.0878	3.59548	2.18838e-37	9.6168e-35	3R	29587237	29588104	-	770	CG7567	-	-	-	NOG235635	-	(RefSeq) uncharacterized protein	43479	Q9VAK3
FBgn0051698	483.704	966.23	1.17922	0.00122044	-9.67839	1.86296e-35	7.91384e-33	2L	3173205	3173840	-	569	CG31698	GO:0003674;GO:0005575;GO:0008150;GO:0003674;GO:0005575;GO:0008150;	-	-	NOG249160	-	(RefSeq) uncharacterized protein, isoform B	318888	Q8MS99
FBgn0263762	218.464	419.904	17.0241	0.0405428	-4.62441	2.18009e-35	8.96228e-33	3L	15050856	15051425	-	516	CG43679	GO:0003674;GO:0005575;GO:0008150;GO:0003674;GO:0005575;GO:0008150;	-	-	-	-	(RefSeq) uncharacterized protein, isoform A	14462861	M9PFN6
FBgn0029766	12093.8	2110.55	22077.1	10.4604	3.38686	4.37267e-35	1.74142e-32	X	5429571	5432526	+	2956	CG15784	GO:0003674;GO:0005575;GO:0008150;GO:0003674;GO:0005575;GO:0008150;	-	-	-	-	(RefSeq) uncharacterized protein, isoform B	31461	Q9W4C1
FBgn0031512	192.416	384.543	0.289812	0.000753652	-10.3738	2.93208e-34	1.13232e-31	2L	3173972	3174504	+	468	CG15404	GO:0003674;GO:0005575;GO:0008150;GO:0003674;GO:0005575;GO:0008150;	-	-	-	-	(RefSeq) uncharacterized protein, isoform B	33537	Q9VQN1
FBgn0025837	2576.57	462.79	4690.35	10.135	3.34127	9.50521e-34	3.56278e-31	X	124370	126714	-	2036	CG17636	GO:0000048;GO:0000048;GO:0005886;GO:0005886;GO:0006412;GO:0006508;GO:0006751;GO:0006751;GO:0006751;GO:0009416;GO:0016740;GO:0016746;GO:0016787;GO:0036374;GO:0036374;GO:0036374;GO:0000048;GO:0000048;GO:0000048;GO:0005886;GO:0005886;GO:0006412;GO:0006508;GO:0006751;GO:0006751;GO:0006751;GO:0009416;GO:0016020;GO:0016021;GO:0016021;GO:0016740;GO:0016746;GO:0016787;GO:0036374;GO:0036374;GO:0036374;GO:…	K18592	-	COG0405	E	(RefSeq) uncharacterized protein, isoform A	5740847	Q9XZS5
FBgn0003374	578.798	1151.63	5.96413	0.00517885	-7.59315	1.05526e-33	3.84235e-31	X	3250089	3251040	+	952	Sgs4	-	-	-	-	-	(RefSeq) salivary gland secretion 4	31304	Q00725
FBgn0032280	4223.77	8372.45	75.084	0.00896798	-6.801	1.49877e-32	5.30564e-30	2L	10681030	10681775	+	746	CG17105	-	-	-	-	-	(RefSeq) uncharacterized protein, isoform B	34466	Q9VKS3
FBgn0037850	696.399	109.052	1283.75	11.7719	3.55728	1.6969e-32	5.84467e-30	3R	10878204	10879319	-	1116	CG14695	-	-	-	NOG267175	-	(RefSeq) uncharacterized protein	41314	Q9VGV0
FBgn0039299	1218.92	2410.41	27.4236	0.0113772	-6.45771	2.2159e-32	7.43144e-30	3R	25242020	25243262	+	1039	CG11854	GO:0005615;GO:0005615;GO:0005615;	-	-	NOG286910	-	(RefSeq) uncharacterized protein	43037	Q9VBV1
FBgn0259950	299.248	589.546	8.95024	0.0151816	-6.04153	6.23932e-32	2.03882e-29	2L	3387882	3388496	-	553	CG42460	GO:0004867;GO:0004867;GO:0010951;GO:0004867;GO:0004867;GO:0010951;	-	-	-	-	(RefSeq) uncharacterized protein, isoform A	8674116	C9QNZ6
FBgn0024294	124.071	241.093	7.0495	0.0292398	-5.09592	3.03778e-30	9.67836e-28	2R	7147692	7149289	+	1294	Spn43Aa	GO:0004867;GO:0004867;GO:0005615;GO:0005615;GO:0005615;GO:0005615;GO:0005737;GO:0005737;GO:0010951;GO:0010951;GO:0045861;GO:0045861;	K13963	-	COG4826	O	(RefSeq) serpin 43Aa	45041	Q7KA66
FBgn0039685	80299.9	148812	11787.8	0.0792128	-3.65812	9.92925e-30	3.0863e-27	3R	29716254	29716896	-	594	Obp99b	GO:0005549;GO:0005549;GO:0005549;GO:0005549;GO:0005576;GO:0005576;GO:0005576;GO:0007606;GO:0007606;GO:0007608;GO:0007608;GO:0007608;GO:0019236;GO:0019236;GO:0042048;GO:0042048;GO:0050896;GO:0005549;GO:0005549;GO:0005549;GO:0005549;GO:0005576;GO:0005576;GO:0005576;GO:0007606;GO:0007606;GO:0007608;GO:0007608;GO:0007608;GO:0019236;GO:0019236;GO:0042048;GO:0042048;GO:0050896;	-	-	NOG252595	-	(RefSeq) Odorant-binding protein 99b, isoform B	43497	Q9VAI6;D1FYT3
FBgn0051148	391.004	49.1401	732.869	14.9139	3.89858	1.87821e-27	5.69902e-25	3R	23700621	23702605	+	1777	Gba1a	GO:0004348;GO:0004348;GO:0004348;GO:0004348;GO:0005623;GO:0005623;GO:0006629;GO:0006665;GO:0006665;GO:0006665;GO:0006680;GO:0007613;GO:0007613;GO:0008152;GO:0008340;GO:0008340;GO:0008344;GO:0008344;GO:0016787;GO:0016787;GO:0016787;GO:0016798;GO:0034620;GO:0034620;GO:0046527;GO:0046527;GO:0070050;GO:0070050;	K01201	EC:3.2.1.45	COG5520	G	(RefSeq) glucocerebrosidase 1a	42796	Q9VCJ4
FBgn0261681	68.653	1.35436	135.952	100.381	6.64934	3.15521e-27	9.35116e-25	3L	15527620	15528196	-	577	CG42728	GO:0005576;GO:0005576;GO:0006030;GO:0006030;GO:0008061;GO:0008061;	-	-	-	-	(RefSeq) uncharacterized protein	10178859	F3YDE6
FBgn0030148	3628.46	815.954	6440.97	7.89379	2.98072	3.44984e-27	9.992e-25	X	9659095	9662903	-	2589	CG3106	GO:0016020;GO:0016021;GO:0016021;GO:0016740;GO:0016746;GO:0016747;GO:0016747;GO:0016020;GO:0016021;GO:0016021;GO:0016740;GO:0016746;GO:0016747;GO:0016747;	-	-	NOG285660	-	(RefSeq) uncharacterized protein, isoform B	31909	Q9W322
FBgn0032387	129.267	10.9631	247.571	22.5823	4.49712	8.54347e-27	2.41951e-24	2L	11981591	11984380	+	2300	CG16965	GO:0003824;GO:0003824;GO:0004553;GO:0004553;GO:0005975;GO:0005975;GO:0005975;GO:0008152;GO:0016787;GO:0016798;	K22078	EC:3.2.1.107	COG1554	G	(RefSeq) uncharacterized protein	34607	Q9VKD9
FBgn0034296	3197.8	773.321	5622.28	7.2703	2.86201	4.60916e-26	1.27694e-23	2R	18056064	18057065	-	910	CG10912	GO:0009631;GO:0009631;	-	-	-	-	(RefSeq) uncharacterized protein	37059	Q7K1H9
FBgn0035743	3490.15	314.84	6665.47	21.171	4.40402	1.03508e-25	2.8066e-23	3L	7128903	7129673	+	697	Acbp6	GO:0000062;GO:0000062;GO:0000062;GO:0000062;	-	-	NOG311345	-	(RefSeq) Acyl-CoA binding protein 6, isoform B	38782	Q9VS21
FBgn0033439	73.0094	143.577	2.4421	0.017009	-5.87755	1.17266e-25	3.11341e-23	2R	9706267	9707580	+	1123	CG1773	GO:0004252;GO:0004252;GO:0004252;GO:0006508;GO:0006508;GO:0006508;GO:0006508;GO:0008233;GO:0008236;GO:0016787;	-	-	COG5640	O	(RefSeq) uncharacterized protein	35999	Q7K2L4
FBgn0011822	185.597	27.4492	343.746	12.523	3.64651	1.80995e-24	4.70734e-22	X	436139	437448	-	1310	Pgcl	GO:0001737;GO:0001737;GO:0004190;GO:0004190;GO:0004190;GO:0004190;GO:0005764;GO:0006508;GO:0006508;GO:0006508;GO:0006508;GO:0008219;GO:0008233;GO:0016540;GO:0016540;GO:0016787;GO:0030163;GO:0030163;	-	-	-	-	(RefSeq) pepsinogen C-like	30984	Q9W5G3
FBgn0033926	116711	28666	204757	7.14285	2.8365	3.6371e-24	9.27024e-22	2R	14357927	14360297	-	2371	Arc1	GO:0003012;GO:0003012;GO:0003723;GO:0003729;GO:0003729;GO:0016020;GO:0016020;GO:0030017;GO:0030017;GO:0030054;GO:0030054;GO:0042595;GO:0042595;GO:0045202;GO:0045202;GO:0045202;GO:0048168;GO:0048168;GO:0051028;GO:0051028;GO:0098975;GO:0098975;GO:0110077;GO:0110077;GO:1903561;GO:1903561;	-	-	inNOG09505	R	(RefSeq) Activity-regulated cytoskeleton associated protein 1	36595	Q7K1U0
FBgn0036952	13518.2	3735.33	23301.1	6.23804	2.64109	1.70125e-23	4.25112e-21	3L	20218500	20220420	-	1415	CG6933	GO:0005576;GO:0005576;GO:0006030;GO:0006030;GO:0008061;GO:0008061;GO:0005576;GO:0005576;GO:0006030;GO:0006030;GO:0008061;GO:0008061;GO:0005576;GO:0005576;GO:0006030;GO:0006030;GO:0008061;GO:0008061;GO:0005576;GO:0005576;GO:0006030;GO:0006030;GO:0008061;GO:0008061;GO:0005576;GO:0005576;GO:0006030;GO:0006030;GO:0008061;GO:0008061;	-	-	NOG237206	-	(RefSeq) uncharacterized protein, isoform E	40214	Q8MR04
FBgn0037672	907.972	1589.05	226.891	0.142784	-2.80809	4.46846e-23	1.09512e-20	3R	9262654	9264142	-	1428	sage	GO:0000978;GO:0000978;GO:0003700;GO:0003700;GO:0003700;GO:0005634;GO:0005634;GO:0005634;GO:0005700;GO:0005700;GO:0006355;GO:0006355;GO:0007431;GO:0007431;GO:0045944;GO:0045944;GO:0046983;GO:0046983;GO:0000978;GO:0000978;GO:0003700;GO:0003700;GO:0003700;GO:0005634;GO:0005634;GO:0005634;GO:0005700;GO:0005700;GO:0006355;GO:0006355;GO:0007431;GO:0007431;GO:0045944;GO:0045944;GO:0046983;GO:0046983;	-	-	NOG328908	-	(RefSeq) salivary gland-expressed bHLH, isoform A	41105	Q9VHG3
FBgn0039671	122.067	14.7961	229.338	15.4999	3.95419	6.30542e-23	1.51616e-20	3R	29588993	29589762	-	770	CG11470	-	-	-	-	-	(RefSeq) uncharacterized protein, isoform B	43480	Q9VAK2
FBgn0032067	68.1005	1.08629	135.115	124.382	6.95863	6.50451e-23	1.53506e-20	2L	8769159	8772344	-	2953	LManIV	GO:0003824;GO:0003824;GO:0004559;GO:0004559;GO:0004559;GO:0005774;GO:0005774;GO:0005975;GO:0005975;GO:0006013;GO:0006013;GO:0006013;GO:0006517;GO:0006517;GO:0008152;GO:0016787;GO:0016798;GO:0030246;GO:0030246;GO:0046872;GO:0046872;	K12311	EC:3.2.1.24	COG0383	G	(RefSeq) lysosomal alpha-mannosidase IV	34204	Q9VLI1
FBgn0036806	1596.21	437.421	2755	6.29827	2.65496	1.70925e-22	3.96049e-20	3L	18684259	18686319	-	1884	Cyp12c1	GO:0004497;GO:0004497;GO:0005506;GO:0005506;GO:0005739;GO:0016020;GO:0016491;GO:0016705;GO:0016705;GO:0020037;GO:0020037;GO:0031966;GO:0031966;GO:0046872;GO:0055114;GO:0055114;GO:0055114;GO:0004497;GO:0004497;GO:0005506;GO:0005506;GO:0005739;GO:0016020;GO:0016491;GO:0016705;GO:0016705;GO:0020037;GO:0020037;GO:0031966;GO:0031966;GO:0046872;GO:0055114;GO:0055114;GO:0055114;	K15004	EC:1.14.-.-	COG2124	Q	(RefSeq) Cyp12c1, isoform B	40037	Q9VVR9;X2JB94
FBgn0015010	3461.81	976.349	5947.28	6.09135	2.60676	2.34883e-22	5.34527e-20	X	14784664	14786551	-	1760	Ag5r	GO:0003674;GO:0005576;GO:0005576;GO:0005615;GO:0005615;GO:0008150;GO:0032504;GO:0032504;GO:0003674;GO:0005576;GO:0005576;GO:0005615;GO:0005615;GO:0008150;GO:0032504;GO:0032504;GO:0003674;GO:0005576;GO:0005576;GO:0005615;GO:0005615;GO:0008150;GO:0032504;GO:0032504;	-	-	-	-	(RefSeq) antigen 5-related, isoform B	44631	Q9VY18
FBgn0054026	96.9088	10.6544	183.163	17.1914	4.10362	6.8963e-22	1.54187e-19	X	9533818	9534625	+	747	CG34026	GO:0003674;GO:0005575;GO:0008150;GO:0003674;GO:0005575;GO:0008150;	-	-	NOG327770	-	(RefSeq) uncharacterized protein, isoform A	3885569	Q2PE22
FBgn0028939	514.68	1026.71	2.64826	0.00257936	-8.59877	1.1103e-21	2.43959e-19	2L	13980126	13983269	+	2819	NimC2	GO:0003674;GO:0006909;GO:0006909;GO:0016020;GO:0016021;GO:0016021;GO:0016021;GO:0003674;GO:0006909;GO:0006909;GO:0016020;GO:0016021;GO:0016021;GO:0016021;GO:0003674;GO:0006909;GO:0006909;GO:0016020;GO:0016021;GO:0016021;GO:0016021;	-	-	-	-	(RefSeq) nimrod C2, isoform C	34818	Q86BL2
FBgn0034289	4139.11	1193.91	7084.31	5.93371	2.56893	1.20031e-21	2.59267e-19	2R	18020268	18022406	+	1991	CG10910	-	-	-	NOG147782	S	(RefSeq) uncharacterized protein	37052	A1ZB18
FBgn0038740	1346.88	369.454	2324.3	6.29118	2.65333	1.34227e-21	2.85098e-19	3R	19865417	19875678	-	6617	CG4562	GO:0000166;GO:0005524;GO:0005524;GO:0005524;GO:0016020;GO:0016021;GO:0016021;GO:0016021;GO:0016787;GO:0016887;GO:0016887;GO:0016887;GO:0042626;GO:0042626;GO:0055085;GO:0055085;GO:0000166;GO:0005524;GO:0005524;GO:0005524;GO:0016020;GO:0016020;GO:0016020;GO:0016021;GO:0016021;GO:0016021;GO:0016787;GO:0016887;GO:0016887;GO:0016887;GO:0042626;GO:0042626;GO:0042626;GO:0055085;GO:0055085;GO:0055085;GO:…	K05673	-	COG1132	V	(RefSeq) uncharacterized protein, isoform B	42362	Q5BI72
FBgn0038717	414.743	752.702	76.7849	0.102012	-3.29318	1.6012e-21	3.34519e-19	3R	19607254	19609322	+	1666	CG17751	GO:0016020;GO:0016021;GO:0016021;GO:0055085;GO:0055085;	-	-	-	-	(RefSeq) uncharacterized protein	42336	Q9VDV8
FBgn0063494	1963.72	236.256	3691.18	15.6237	3.96566	3.49989e-21	7.19396e-19	2R	18406011	18406761	+	751	GstE6	GO:0004364;GO:0004364;GO:0004364;GO:0004364;GO:0005515;GO:0005737;GO:0005737;GO:0005737;GO:0006749;GO:0006749;GO:0006749;GO:0016740;	K00799	EC:2.5.1.18	COG0625	O	(RefSeq) glutathione S transferase E6	37111	A1ZB71
FBgn0040069	1671.3	490.366	2852.24	5.81656	2.54017	4.43711e-21	8.97563e-19	X	6200188	6202559	-	1864	vanin-like	GO:0006807;GO:0006807;GO:0008150;GO:0016787;GO:0016787;GO:0016811;GO:0016811;GO:0019898;GO:0019898;	K01435	EC:3.5.1.12	NOG270742	-	(RefSeq) vanin-like	31551	Q9NFP1
FBgn0262007	1132.11	64.4085	2199.82	34.1541	5.09399	6.93657e-21	1.38124e-18	3L	10095754	10098115	-	1752	CG42825	GO:0016020;GO:0016021;GO:0016021;GO:0016021;GO:0022857;GO:0022857;GO:0055085;GO:0055085;	-	-	NOG316936	-	(RefSeq) uncharacterized protein	39179	Q961K4
FBgn0039051	1269.5	367.64	2171.36	5.90622	2.56223	8.36328e-21	1.63972e-18	3R	23095690	23097240	+	1373	CG17109	GO:0004046;GO:0004046;GO:0004046;GO:0004046;GO:0005737;GO:0005737;GO:0006520;GO:0006520;GO:0016787;GO:0016787;GO:0016787;GO:0004046;GO:0004046;GO:0004046;GO:0004046;GO:0005737;GO:0005737;GO:0006520;GO:0006520;GO:0016787;GO:0016787;GO:0016787;	K14677	EC:3.5.1.14	-	-	(RefSeq) uncharacterized protein, isoform B	42730	Q9VCR0
FBgn0033788	4893.08	702.29	9083.87	12.9346	3.69317	1.35915e-20	2.62439e-18	2R	13044695	13047256	-	2562	CG13323	-	-	-	-	-	(RefSeq) uncharacterized protein, isoform B	36433	Q4V4H7
FBgn0003046	1885.04	3201.1	568.987	0.177748	-2.4921	1.58205e-20	2.934e-18	2L	7021682	7022470	+	718	Pcp	GO:0008010;GO:0008010;GO:0008011;GO:0008011;GO:0031012;GO:0040003;GO:0040003;GO:0042302;GO:0042302;GO:0042302;GO:0062129;	-	-	NOG237630	-	(RefSeq) pupal cuticle protein	33985	P14484
FBgn0034318	514.322	134.757	893.887	6.63332	2.72973	1.58805e-20	2.934e-18	2R	18188978	18189654	+	677	CG14500	GO:0030246;GO:0030246;	-	-	NOG283319	-	(RefSeq) uncharacterized protein	37087	A1ZB48
FBgn0028573	2438.7	731.997	4145.4	5.66314	2.5016	1.58856e-20	2.934e-18	3L	11958872	11966131	-	5535	prc	GO:0002009;GO:0005201;GO:0005587;GO:0007507;GO:0007507;GO:0007508;GO:0007508;GO:0007508;GO:0016477;GO:0031012;GO:0031012;GO:0031012;GO:0035088;GO:0061343;GO:0061343;GO:0061343;GO:0062023;GO:0062023;GO:0070831;	-	-	-	-	(RefSeq) pericardin	43930	Q9VTR6
FBgn0261575	194.722	39.8299	349.615	8.77771	3.13384	5.39383e-20	9.81984e-18	3R	25344761	25346921	-	2104	tobi	GO:0004553;GO:0004553;GO:0005975;GO:0005975;GO:0008152;GO:0016787;GO:0016798;	-	-	COG1501	G	(RefSeq) target of brain insulin	43072	Q9VBR6
FBgn0036833	629.371	181.128	1077.61	5.94944	2.57275	7.59767e-20	1.36373e-17	3L	18920430	18922108	-	1422	CG3819	GO:0000014;GO:0000014;GO:0000737;GO:0000737;GO:0003676;GO:0003676;GO:0004518;GO:0004519;GO:0004519;GO:0004521;GO:0004521;GO:0004529;GO:0005634;GO:0005739;GO:0005739;GO:0005743;GO:0005743;GO:0006309;GO:0006309;GO:0016787;GO:0016787;GO:0046872;GO:0046872;GO:0090502;GO:0000014;GO:0000014;GO:0000737;GO:0000737;GO:0003676;GO:0003676;GO:0004518;GO:0004519;GO:0004519;GO:0004521;GO:0004521;GO:0004529;GO:…	-	-	NOG39527	R	(RefSeq) uncharacterized protein, isoform B	40069	Q9VVV1
FBgn0037730	196.382	352.558	40.2065	0.114042	-3.13236	8.64639e-20	1.53041e-17	3R	9681415	9684264	-	2062	CG9444	GO:0005887;GO:0006857;GO:0006857;GO:0015333;GO:0015333;GO:0016020;GO:0016020;GO:0016020;GO:0016021;GO:0016021;GO:0016021;GO:0022857;GO:0022857;GO:0035442;GO:0035672;GO:0035673;GO:0035673;GO:0055085;GO:0055085;GO:0071916;GO:0071916;GO:1902600;GO:1904680;GO:1904680;GO:0005887;GO:0006857;GO:0006857;GO:0015333;GO:0015333;GO:0016020;GO:0016020;GO:0016020;GO:0016021;GO:0016021;GO:0016021;GO:0022857;GO:…	-	-	-	-	(RefSeq) uncharacterized protein, isoform B	41175	Q9VH93
FBgn0002531	74140.9	129956	18325.5	0.141013	-2.8261	1.00261e-19	1.7503e-17	2R	8430115	8431243	-	1065	Lcp1	GO:0008010;GO:0008010;GO:0008363;GO:0008363;GO:0031012;GO:0040003;GO:0040003;GO:0042302;GO:0042302;GO:0042302;GO:0062129;GO:0008010;GO:0008010;GO:0008363;GO:0008363;GO:0031012;GO:0040003;GO:0040003;GO:0042302;GO:0042302;GO:0042302;GO:0062129;	-	-	NOG321761	-	(RefSeq) larval cuticle protein 1, isoform B	35817	P02839;A0A0B4KF10
FBgn0028945	529.713	147.324	912.103	6.19114	2.63021	1.19754e-19	2.06236e-17	2L	15628678	15629552	+	813	CG7631	GO:0004222;GO:0004222;GO:0004222;GO:0004222;GO:0006508;GO:0006508;GO:0006508;GO:0008233;GO:0008237;GO:0008237;GO:0008237;GO:0008270;GO:0008270;GO:0016787;GO:0046872;	-	-	-	-	(RefSeq) uncharacterized protein	34919	Q9V3R0
FBgn0039760	6251.48	2034.96	10468	5.1441	2.36292	3.37559e-19	5.7358e-17	3R	30250928	30252830	+	1649	CG9682	-	-	-	-	-	(RefSeq) uncharacterized protein, isoform B	43602	Q9VA86
FBgn0039645	212.063	48.0425	376.084	7.82815	2.96867	4.60618e-19	7.72384e-17	3R	29165643	29171508	+	4472	CG11898	GO:0000166;GO:0005524;GO:0005524;GO:0005524;GO:0016020;GO:0016020;GO:0016020;GO:0016021;GO:0016021;GO:0016021;GO:0016787;GO:0016887;GO:0016887;GO:0016887;GO:0042626;GO:0042626;GO:0042626;GO:0055085;GO:0055085;GO:0055085;	-	-	COG1132	V	(RefSeq) uncharacterized protein	43451	Q9VAN4
FBgn0027106	1074.69	337.409	1811.96	5.37023	2.42498	5.14985e-19	8.52333e-17	X	6991612	6993612	-	1634	Inx7	GO:0005243;GO:0005634;GO:0005634;GO:0005737;GO:0005737;GO:0005886;GO:0005886;GO:0005886;GO:0005921;GO:0005921;GO:0005921;GO:0006811;GO:0006811;GO:0007602;GO:0010496;GO:0010496;GO:0016020;GO:0016021;GO:0016021;GO:0030054;GO:0055085;GO:0072375;GO:0072375;	K22037	-	NOG71835	-	(RefSeq) innexin 7	33027	Q9V3W6
FBgn0053306	2815.08	928.482	4701.67	5.06383	2.34023	1.10977e-18	1.81319e-16	2L	13842888	13843742	-	800	CG33306	GO:0003674;GO:0005575;GO:0008150;	-	-	NOG115075	S	(RefSeq) uncharacterized protein	2768915	Q7KTA2
FBgn0036290	1676.8	553.318	2800.28	5.06089	2.33939	1.2766e-18	2.05937e-16	3L	12498106	12501311	-	2446	CG10638	GO:0004032;GO:0004032;GO:0004032;GO:0004032;GO:0005829;GO:0005829;GO:0008106;GO:0008106;GO:0008106;GO:0016491;GO:0016491;GO:0016491;GO:0016491;GO:0055114;GO:0055114;GO:0055114;GO:0004032;GO:0004032;GO:0004032;GO:0004032;GO:0005829;GO:0005829;GO:0008106;GO:0008106;GO:0008106;GO:0016491;GO:0016491;GO:0016491;GO:0016491;GO:0055114;GO:0055114;GO:0055114;GO:0004032;GO:0004032;GO:0005829;GO:0005829;GO:…	K00011	EC:1.1.1.21	-	-	(RefSeq) uncharacterized protein, isoform D	39424	Q9VTY2
FBgn0030593	3201.64	1068.54	5334.75	4.99257	2.31978	1.88918e-18	3.00946e-16	X	14901844	14905549	-	2221	CG9512	GO:0016491;GO:0016491;GO:0016491;GO:0016614;GO:0016614;GO:0045455;GO:0045455;GO:0050660;GO:0050660;GO:0055114;GO:0055114;GO:0055114;GO:0016491;GO:0016491;GO:0016491;GO:0016614;GO:0016614;GO:0045455;GO:0045455;GO:0050660;GO:0050660;GO:0055114;GO:0055114;GO:0055114;	-	-	COG2303	E	(RefSeq) uncharacterized protein, isoform B	32419	Q9VY05
FBgn0051259	332.323	90.2405	574.406	6.36528	2.67022	2.48309e-18	3.90672e-16	3R	8523944	8526667	+	2464	CG31259	GO:0003674;GO:0005777;GO:0005777;GO:0007031;GO:0007031;GO:0016020;GO:0016021;GO:0016021;GO:0003674;GO:0005777;GO:0005777;GO:0007031;GO:0007031;GO:0016020;GO:0016021;GO:0016021;	-	-	NOG248488	-	(RefSeq) uncharacterized protein, isoform B	41010	Q9VHQ4
FBgn0032088	1419.84	473.365	2366.32	4.99893	2.32162	6.61594e-18	1.02821e-15	2L	9012188	9014149	+	1835	CG13102	-	-	-	NOG259181	-	(RefSeq) uncharacterized protein, isoform B	34228	Q8MT42
FBgn0031515	320.642	552.474	88.8106	0.160751	-2.6371	1.55392e-17	2.38593e-15	2L	3291245	3294706	-	3135	CG9664	GO:0000166;GO:0005524;GO:0005524;GO:0005524;GO:0005886;GO:0005886;GO:0016787;GO:0016887;GO:0016887;GO:0016887;GO:0042048;GO:0042048;GO:0042626;GO:0042626;GO:0055085;GO:0055085;GO:0000166;GO:0005524;GO:0005524;GO:0005524;GO:0005886;GO:0005886;GO:0016020;GO:0016020;GO:0016020;GO:0016021;GO:0016021;GO:0016787;GO:0016887;GO:0016887;GO:0016887;GO:0042048;GO:0042048;GO:0042626;GO:0042626;GO:0042626;GO:…	-	-	COG1131	V	(RefSeq) uncharacterized protein, isoform D	33540	M9NEQ1
FBgn0050359	4183.72	7188.76	1178.69	0.163962	-2.60856	1.78268e-17	2.70458e-15	2R	8462753	8465092	+	2102	Mal-A5	GO:0000023;GO:0003824;GO:0003824;GO:0004558;GO:0005975;GO:0005975;GO:0008152;GO:0016787;GO:0016798;GO:0032450;GO:0090599;GO:0000023;GO:0003824;GO:0003824;GO:0004558;GO:0005975;GO:0005975;GO:0008152;GO:0016787;GO:0016798;GO:0032450;GO:0090599;GO:0000023;GO:0003824;GO:0003824;GO:0004558;GO:0005975;GO:0005975;GO:0008152;GO:0016787;GO:0016798;GO:0032450;GO:0032450;GO:0032450;GO:0090599;	-	-	COG0366	G	(RefSeq) maltase A5, isoform B	35828	Q8T0N3
FBgn0034710	1313.47	2328.81	298.133	0.128019	-2.96557	2.42335e-17	3.63332e-15	2R	22203694	22205593	-	1713	Alp7	GO:0003824;GO:0003824;GO:0004035;GO:0004035;GO:0004035;GO:0004035;GO:0009986;GO:0009986;GO:0016311;GO:0016311;GO:0016311;GO:0016787;GO:0016791;GO:0016791;	K01077	EC:3.1.3.1	COG1785	P	(RefSeq) alkaline phosphatase 7	37538	Q9W275
FBgn0262112	327.951	611.209	44.6935	0.0731231	-3.77353	2.49006e-17	3.68992e-15	3R	29794597	29795805	+	1154	sro	GO:0004303;GO:0004303;GO:0004303;GO:0006697;GO:0006697;GO:0016491;GO:0016491;GO:0016491;GO:0047035;GO:0047035;GO:0047035;GO:0055114;GO:0055114;	K00019	EC:1.1.1.30	COG1028	IQ	(RefSeq) shroud	43512	Q9VAH3
FBgn0035926	4000.86	1404.76	6596.95	4.69614	2.23148	2.56462e-17	3.75672e-15	3L	8788144	8788545	-	337	Acbp5	GO:0000062;GO:0000062;	-	-	KOG0817	I	(RefSeq) Acyl-CoA binding protein 5	39005	Q9VSP9
FBgn0033124	1616.96	545.548	2688.38	4.92785	2.30096	2.69431e-17	3.87605e-15	2R	7006442	7008622	+	1025	Tsp42Ec	GO:0003674;GO:0005887;GO:0005887;GO:0016020;GO:0016021;GO:0016021;GO:0016021;GO:0016021;	-	-	NOG282599	-	(RefSeq) tetraspanin 42Ec	35612	Q9NB13
FBgn0035290	96.5746	176.295	16.8539	0.0956006	-3.38684	2.70691e-17	3.87605e-15	3L	1893408	1910197	-	4674	dsb	GO:0005764;GO:0005764;GO:0016020;GO:0016020;GO:0016020;GO:0016021;GO:0016021;GO:0045335;GO:0045335;GO:0090382;GO:0090382;GO:0005764;GO:0005764;GO:0016020;GO:0016020;GO:0016020;GO:0016021;GO:0016021;GO:0045335;GO:0045335;GO:0090382;GO:0090382;GO:0005764;GO:0005764;GO:0045335;GO:0045335;GO:0090382;GO:0090382;	-	-	NOG257244	-	(RefSeq) debris buster, isoform D	38252	A8JNI3
FBgn0039178	466.566	788.523	144.608	0.183391	-2.447	4.27974e-17	6.06011e-15	3R	24283955	24288617	+	2887	CG6356	GO:0016020;GO:0016021;GO:0016021;GO:0016021;GO:0022857;GO:0022857;GO:0055085;GO:0055085;	-	-	-	-	(RefSeq) uncharacterized protein	42893	Q9VCA0
FBgn0038613	587.838	184.306	991.37	5.37894	2.42732	4.99617e-17	6.96407e-15	3R	18386841	18389805	-	2728	Vha100-4	GO:0000220;GO:0000220;GO:0000220;GO:0005623;GO:0005886;GO:0005886;GO:0006811;GO:0007035;GO:0007035;GO:0015078;GO:0015078;GO:0015991;GO:0016020;GO:0016021;GO:0016021;GO:0016471;GO:0016471;GO:0016787;GO:0033179;GO:0033179;GO:0046961;GO:0046961;GO:0046961;GO:0051117;GO:0051117;GO:1902600;GO:1902600;GO:1902600;	K02154	-	COG1269	C	(RefSeq) vacuolar H[+] ATPase 100kD subunit 4	42214	Q9VE77
FBgn0259237	513.633	166.34	860.926	5.1757	2.37175	5.02742e-17	6.96407e-15	3R	21758764	21769301	+	2786	CG42335	GO:0004177;GO:0005737;GO:0005737;GO:0006508;GO:0006508;GO:0006508;GO:0006508;GO:0008233;GO:0008237;GO:0008237;GO:0008237;GO:0008270;GO:0008270;GO:0008270;GO:0008270;GO:0016787;GO:0042277;GO:0042277;GO:0043171;GO:0043171;GO:0046872;GO:0070006;GO:0070006;	-	-	-	-	(RefSeq) uncharacterized protein	42558	Q9VD85
FBgn0032087	6677.02	2467.22	10886.8	4.4126	2.14163	8.79432e-17	1.20511e-14	2L	9010583	9011358	+	644	CG9568	-	-	-	NOG259004	-	(RefSeq) uncharacterized protein	34227	Q9VLF4
FBgn0262529	53.2093	102.202	4.21659	0.0412574	-4.5992	1.07328e-16	1.44077e-14	3L	15648571	15649125	+	430	CG43083	GO:0003674;GO:0005575;GO:0008150;	-	-	-	-	(RefSeq) uncharacterized protein	12797911	M9NFW5
FBgn0033659	372.072	106.607	637.537	5.98026	2.58021	1.07402e-16	1.44077e-14	2R	11864112	11866383	-	2028	Damm	GO:0004197;GO:0004197;GO:0004197;GO:0005737;GO:0005737;GO:0005737;GO:0006508;GO:0006508;GO:0006508;GO:0006915;GO:0006915;GO:0006915;GO:0008234;GO:0008234;GO:0012501;GO:0012501;GO:0016787;GO:0097153;GO:0097153;GO:0004197;GO:0004197;GO:0004197;GO:0005737;GO:0005737;GO:0005737;GO:0006508;GO:0006508;GO:0006508;GO:0006915;GO:0006915;GO:0006915;GO:0008234;GO:0008234;GO:0012501;GO:0012501;GO:0016787;GO:…	-	-	-	-	(RefSeq) death associated molecule related to Mch2 caspase, isoform B	36266	Q7KHI6
FBgn0039474	1150.59	406.703	1894.48	4.65813	2.21975	1.36565e-16	1.8129e-14	3R	27020238	27021378	-	1083	CG6283	GO:0005575;GO:0005576;GO:0005615;GO:0005615;GO:0006629;GO:0006629;GO:0008970;GO:0008970;GO:0016042;GO:0016042;GO:0016042;GO:0016298;GO:0016298;GO:0016298;GO:0016787;GO:0052689;GO:0052689;	-	-	NOG255683	-	(RefSeq) uncharacterized protein	43250	Q9VB90
FBgn0034663	128.397	27.679	229.116	8.2776	3.04921	3.31824e-16	4.35955e-14	2R	21834230	21835047	-	687	CG4363	-	-	-	-	-	(RefSeq) uncharacterized protein	37488	Q9W2C5
FBgn0266261	191.129	374.384	7.87354	0.0210306	-5.57136	4.14519e-16	5.39044e-14	3R	12341674	12342373	+	700	CG44956	GO:0003674;GO:0005575;GO:0008150;	-	-	-	-	(RefSeq) uncharacterized protein	19835010	A0A0B4LH27
FBgn0002533	50817.1	82118.1	19516.1	0.237659	-2.07303	4.44551e-16	5.72259e-14	2R	8433797	8434785	-	927	Lcp2	GO:0008010;GO:0008010;GO:0008363;GO:0008363;GO:0031012;GO:0040003;GO:0040003;GO:0042302;GO:0042302;GO:0042302;GO:0062129;GO:0008010;GO:0008010;GO:0008363;GO:0008363;GO:0031012;GO:0040003;GO:0040003;GO:0042302;GO:0042302;GO:0042302;GO:0062129;	-	-	NOG277486	-	(RefSeq) larval cuticle protein 2, isoform B	35818	P07187;A0A0B4KEG7
FBgn0005640	1004.22	356.105	1652.34	4.64003	2.21414	5.09692e-16	6.49017e-14	3L	3515751	3610521	+	6544	Eip63E	GO:0000166;GO:0001700;GO:0001700;GO:0002009;GO:0002009;GO:0002168;GO:0002168;GO:0004672;GO:0004672;GO:0004672;GO:0004674;GO:0004674;GO:0004674;GO:0004693;GO:0004693;GO:0004693;GO:0004693;GO:0005515;GO:0005524;GO:0005524;GO:0005524;GO:0005634;GO:0005634;GO:0005737;GO:0005737;GO:0005829;GO:0005829;GO:0005829;GO:0005886;GO:0005886;GO:0006468;GO:0006468;GO:0006468;GO:0006468;GO:0007552;GO:0007552;GO:…	K08821	EC:2.7.11.22	-	-	(RefSeq) Ecdysone-induced protein 63E, isoform F	38433	Q7KM08
FBgn0041710	274.146	466.104	82.1877	0.176329	-2.50366	5.14365e-16	6.49017e-14	3R	12991449	12993201	-	1439	yellow-f	GO:0004167;GO:0004167;GO:0016853;GO:0004167;GO:0004167;GO:0004167;GO:0005576;GO:0005576;GO:0005576;GO:0005576;GO:0006583;GO:0006583;GO:0016853;GO:0016853;GO:0042435;GO:0042435;GO:0042438;GO:0042438;GO:0048066;GO:0048066;GO:0048067;GO:0004167;GO:0004167;GO:0016853;	K22203	EC:5.3.3.12	-	-	(RefSeq) yellow-f, isoform A	41595	Q9VG09
FBgn0033928	888.879	234.584	1543.17	6.57836	2.71773	1.0538e-15	1.31662e-13	2R	14361924	14362825	+	902	Arc2	GO:0003674;GO:0003723;GO:0003723;GO:0008150;GO:0016020;GO:0016020;GO:1903561;GO:1903561;	-	-	KOG0017	R	(RefSeq) Arc2	36597	Q7JV70
FBgn0019952	1864	3119.08	608.911	0.195221	-2.35682	1.88378e-15	2.33077e-13	3R	24276260	24278792	+	2533	Orct	GO:0006811;GO:0006811;GO:0006915;GO:0006915;GO:0016020;GO:0016021;GO:0016021;GO:0016021;GO:0022857;GO:0022857;GO:0055085;GO:0055085;GO:0006811;GO:0006811;GO:0006915;GO:0006915;GO:0016020;GO:0016021;GO:0016021;GO:0016021;GO:0022857;GO:0022857;GO:0055085;GO:0055085;	K08202	-	COG0477	G	(RefSeq) organic cation transporter, isoform B	42891	Q9VCA2;A0A0B4KI00
FBgn0051233	4364.16	1691.87	7036.45	4.15897	2.05622	2.45412e-15	3.00724e-13	3R	21749853	21753237	+	3059	CG31233	GO:0004177;GO:0005737;GO:0005737;GO:0006508;GO:0006508;GO:0006508;GO:0006508;GO:0008233;GO:0008237;GO:0008237;GO:0008237;GO:0008270;GO:0008270;GO:0008270;GO:0008270;GO:0016787;GO:0042277;GO:0042277;GO:0043171;GO:0043171;GO:0046872;GO:0070006;GO:0070006;GO:0004177;GO:0005737;GO:0005737;GO:0006508;GO:0006508;GO:0006508;GO:0006508;GO:0008233;GO:0008237;GO:0008237;GO:0008237;GO:0008270;GO:0008270;GO:…	K11140	EC:3.4.11.2	COG0308	E	(RefSeq) uncharacterized protein, isoform B	42557	Q8MRN5
FBgn0036225	471.338	144.315	798.362	5.53208	2.46782	3.18548e-15	3.84619e-13	3L	11943640	11944852	-	1146	CG5883	GO:0005576;GO:0005576;GO:0006030;GO:0006030;GO:0008061;GO:0008061;	-	-	-	-	(RefSeq) uncharacterized protein	39352	Q9VTR0
FBgn0030040	4282.4	1537.95	7026.84	4.56895	2.19186	3.19912e-15	3.84619e-13	X	8458494	8460898	-	968	CG15347	-	-	-	NOG248097	-	(RefSeq) uncharacterized protein, isoform B	31779	F0JAP7
FBgn0263776	593.526	208.211	978.841	4.7012	2.23303	3.30496e-15	3.9363e-13	3L	11036358	11051371	-	3292	CG43693	GO:0003333;GO:0003333;GO:0005774;GO:0015171;GO:0015171;GO:0016020;GO:0016021;GO:0016021;GO:0003333;GO:0003333;GO:0005774;GO:0015171;GO:0015171;GO:0016020;GO:0016021;GO:0016021;GO:0003333;GO:0003333;GO:0005774;GO:0015171;GO:0015171;GO:0016020;GO:0016021;GO:0016021;GO:0003333;GO:0003333;GO:0005774;GO:0015171;GO:0015171;GO:0016020;GO:0016021;GO:0016021;GO:0003333;GO:0003333;GO:0005774;GO:0015171;GO:…	K14209	-	-	-	(RefSeq) uncharacterized protein, isoform F	39231	M9PI01
FBgn0032615	86.401	160.799	12.0032	0.0746476	-3.74376	4.02356e-15	4.7478e-13	2L	16860029	16861489	-	1041	CG6012	-	-	-	COG0300	R	(RefSeq) uncharacterized protein	35022	Q9VJG8
FBgn0038455	393.406	132.718	654.094	4.92846	2.30114	9.99889e-15	1.16904e-12	3R	16651217	16652319	-	1103	CG14907	-	-	-	-	-	(RefSeq) uncharacterized protein	42031	Q9VER7
FBgn0262530	140.318	243.244	37.3929	0.153726	-2.70157	1.08464e-14	1.2566e-12	3L	15650852	15651392	+	450	CG43084	GO:0003674;GO:0005575;GO:0008150;GO:0016020;GO:0016021;GO:0016021;	-	-	-	-	(RefSeq) uncharacterized protein	12797912	M9ND97
FBgn0038353	5222.78	2060.43	8385.13	4.0696	2.02489	1.42671e-14	1.63802e-12	3R	15695241	15697142	+	1546	CG5399	GO:0003674;GO:0005575;GO:0008150;GO:0003674;GO:0005575;GO:0008150;	-	-	NOG321654	-	(RefSeq) uncharacterized protein, isoform B	41900	Q9VF46
FBgn0038136	9649.01	3914.46	15383.6	3.92993	1.9745	1.50565e-14	1.71322e-12	3R	13298768	13302334	+	3150	CG8774	GO:0004177;GO:0005737;GO:0005737;GO:0006508;GO:0006508;GO:0006508;GO:0006508;GO:0008233;GO:0008237;GO:0008237;GO:0008237;GO:0008270;GO:0008270;GO:0008270;GO:0008270;GO:0016787;GO:0042277;GO:0042277;GO:0043171;GO:0043171;GO:0046872;GO:0070006;GO:0070006;GO:0004177;GO:0005737;GO:0005737;GO:0006508;GO:0006508;GO:0006508;GO:0006508;GO:0008233;GO:0008237;GO:0008237;GO:0008237;GO:0008270;GO:0008270;GO:…	K11141	EC:3.4.11.7	-	-	(RefSeq) uncharacterized protein, isoform A	41635	Q9VFW9
FBgn0031000	2430.74	614.557	4246.92	6.91054	2.7888	1.91215e-14	2.1565e-12	X	19215515	19216660	+	1146	Muc18B	GO:0005201;GO:0005201;GO:0005576;GO:0005576;GO:0006030;GO:0006030;GO:0008061;GO:0008061;GO:0031012;GO:0031012;GO:0005201;GO:0005201;GO:0005576;GO:0005576;GO:0006030;GO:0006030;GO:0008061;GO:0008061;GO:0031012;GO:0031012;	-	-	NOG12793	-	(RefSeq) mucin 18B, isoform B	32913	Q9VWK2
FBgn0034664	151.992	38.8534	265.13	6.82386	2.77059	2.61698e-14	2.92551e-12	2R	21835448	21836357	-	788	CG4377	-	-	-	NOG294459	-	(RefSeq) uncharacterized protein	37489	Q9W2C4
FBgn0032262	61.5032	114.599	8.40734	0.0733631	-3.7688	4.19172e-14	4.64515e-12	2L	10507859	10510453	-	2261	CG7384	GO:0016020;GO:0016021;GO:0016021;	-	-	NOG82764	-	(RefSeq) uncharacterized protein	34447	Q9VKU2
FBgn0038466	1738.46	693.183	2783.73	4.01587	2.00571	4.48207e-14	4.9241e-12	3R	17008269	17012533	+	2467	CG8907	GO:0003674;GO:0005515;GO:0042048;GO:0042048;GO:0045202;GO:0045202;GO:0003674;GO:0003779;GO:0003779;GO:0005515;GO:0005886;GO:0005886;GO:0007266;GO:0007266;GO:0030676;GO:0035023;GO:0035023;GO:0042048;GO:0042048;GO:0045202;GO:0045202;	K17277	-	NOG263108	-	(RefSeq) uncharacterized protein, isoform B	42050	H9ZYQ1
FBgn0052557	1051.8	279.935	1823.66	6.51459	2.70368	4.67331e-14	5.09031e-12	X	17852958	17856129	-	2131	Mco4	GO:0004322;GO:0004322;GO:0004322;GO:0005507;GO:0005507;GO:0005886;GO:0005886;GO:0006826;GO:0006826;GO:0016491;GO:0016491;GO:0016491;GO:0046872;GO:0055072;GO:0055072;GO:0055114;GO:0055114;GO:0055114;	-	-	COG2132	Q	(RefSeq) multicopper oxidase 4	326221	Q9VX11
FBgn0035619	2475.62	949.757	4001.48	4.21316	2.0749	6.64257e-14	7.17398e-12	3L	5592741	5595272	-	1749	Alp10	GO:0003824;GO:0003824;GO:0004035;GO:0004035;GO:0004035;GO:0004035;GO:0009986;GO:0009986;GO:0016311;GO:0016311;GO:0016311;GO:0016787;GO:0016791;GO:0016791;	K01077	EC:3.1.3.1	COG1785	P	(RefSeq) alkaline phosphatase 10	38632	Q9VRM8
FBgn0034288	8713.6	3526.95	13900.2	3.94115	1.97862	6.95372e-14	7.44691e-12	2R	18018665	18020211	+	1182	CG5084	-	-	-	NOG313085	-	(RefSeq) uncharacterized protein, isoform B	37051	A1ZB17
FBgn0004228	943.141	374.429	1511.85	4.03776	2.01356	9.86205e-14	1.04735e-11	3L	15517424	15519592	-	1219	mex1	GO:0016020;GO:0016021;GO:0016021;GO:0007275;GO:0007275;GO:0016020;GO:0016021;GO:0016021;GO:0007275;GO:0007275;GO:0016020;GO:0016021;GO:0016021;	-	-	NOG317870	-	(RefSeq) midgut expression 1, isoform C	39677	P23487;M9PFC0
FBgn0262683	378.967	73.6878	684.246	9.28574	3.21502	1.26422e-13	1.33151e-11	2L	11521765	11522776	-	729	CG43153	GO:0003674;GO:0005575;GO:0008150;GO:0016020;GO:0016021;GO:0016021;	-	-	-	-	(RefSeq) uncharacterized protein	12798157	M9NEZ8
FBgn0001187	164.493	37.3778	291.607	7.80161	2.96377	2.12546e-13	2.22023e-11	2R	15218837	15220329	-	1493	Hex-C	GO:0000166;GO:0001678;GO:0001678;GO:0001678;GO:0004340;GO:0004340;GO:0004396;GO:0004396;GO:0004396;GO:0004396;GO:0005524;GO:0005524;GO:0005524;GO:0005536;GO:0005536;GO:0005623;GO:0005829;GO:0005829;GO:0005975;GO:0005975;GO:0006096;GO:0006096;GO:0006096;GO:0008865;GO:0008865;GO:0016301;GO:0016310;GO:0016740;GO:0016773;GO:0016773;GO:0019158;GO:0019158;GO:0042593;GO:0042593;GO:0046835;GO:0051156;	K00844	EC:2.7.1.1	COG5026	G	(RefSeq) hexokinase C	44008	Q7JYW9
FBgn0031471	170.108	307.902	32.314	0.104949	-3.25224	2.22221e-13	2.30243e-11	2L	2845926	2847212	-	1217	CG3117	GO:0004252;GO:0004252;GO:0004252;GO:0005615;GO:0005615;GO:0006508;GO:0006508;GO:0006508;	-	-	COG5640	O	(RefSeq) uncharacterized protein	33484	Q9VQH9
FBgn0036767	879.762	89.2684	1670.26	18.7105	4.22578	2.59294e-13	2.66488e-11	3L	17885948	17886645	-	698	CG16775	-	-	-	-	-	(RefSeq) uncharacterized protein	39993	Q9VVM3
FBgn0030494	288.594	474.44	102.748	0.216567	-2.20711	4.49873e-13	4.58654e-11	X	13543643	13544907	+	858	Cpr12A	GO:0008010;GO:0008010;GO:0031012;GO:0040003;GO:0040003;GO:0042302;GO:0042302;GO:0042302;GO:0062129;	-	-	NOG285865	-	(RefSeq) cuticular protein 12A	32309	Q9VYC1
FBgn0002562	84087.1	141939	26235	0.184833	-2.43571	4.97036e-13	5.02716e-11	X	12490291	12492982	+	2625	Lsp1alpha	GO:0005576;GO:0005615;GO:0005616;GO:0005616;GO:0045735;GO:0045735;	-	-	NOG242217	-	(RefSeq) larval serum protein 1 alpha	32199	P11995
FBgn0062412	1291.54	2049.22	533.868	0.260523	-1.94052	6.33432e-13	6.35627e-11	3R	8317612	8319205	+	953	Ctr1B	GO:0005375;GO:0005375;GO:0005375;GO:0005375;GO:0005623;GO:0005886;GO:0005886;GO:0006825;GO:0006825;GO:0006878;GO:0006878;GO:0006878;GO:0010038;GO:0010038;GO:0016020;GO:0016021;GO:0016021;GO:0016021;GO:0035434;GO:0035434;	K14686	-	-	-	(RefSeq) copper transporter 1B	40989	Q9VHS6
FBgn0034279	292.025	106.038	478.011	4.50792	2.17246	6.52223e-13	6.4937e-11	2R	17767808	17769989	-	2073	CG18635	GO:0005886;GO:0005886;GO:0016020;GO:0016020;GO:0016020;GO:0016021;GO:0016021;GO:0016021;GO:0043652;GO:0043652;GO:0070782;GO:0070782;GO:1902742;GO:1902742;	-	-	NOG273115	-	(RefSeq) uncharacterized protein	37031	A1ZAZ7
FBgn0030929	6135.96	1239.14	11032.8	8.90359	3.15439	6.73256e-13	6.65115e-11	X	18493193	18494168	-	903	CG15043	-	-	-	NOG116392	S	(RefSeq) uncharacterized protein, isoform B	32835	Q9VWT7
FBgn0036361	1820.03	557.142	3082.91	5.53344	2.46818	8.10926e-13	7.94957e-11	3L	13435680	13437136	-	1165	CG10154	GO:0005576;GO:0005576;GO:0006030;GO:0006030;GO:0008061;GO:0008061;GO:0005576;GO:0005576;GO:0006030;GO:0006030;GO:0008061;GO:0008061;	-	-	-	-	(RefSeq) uncharacterized protein, isoform B	39509	Q9VU72
FBgn0051463	676.087	275.909	1076.27	3.9008	1.96377	8.21317e-13	7.98997e-11	3R	8292335	8293609	+	1275	CG31463	-	-	-	-	-	(RefSeq) uncharacterized protein	40978	Q9VHT7
FBgn0036410	351.893	571.995	131.79	0.230405	-2.11776	8.81154e-13	8.50714e-11	3L	14083615	14086421	+	2708	CG8100	-	-	-	-	-	(RefSeq) uncharacterized protein, isoform B	39565	Q9VUC9
FBgn0038783	2391.69	1036.66	3746.73	3.61422	1.85369	9.55741e-13	9.15787e-11	3R	20303955	20304977	-	962	CG4367	-	-	-	NOG47887	-	(RefSeq) uncharacterized protein, isoform C	42409	Q7KSB4;Q8MSA3
FBgn0035476	66.6352	12.277	120.993	9.85528	3.3009	1.00111e-12	9.52096e-11	3L	3938624	3940125	-	1075	CG12766	GO:0004032;GO:0004032;GO:0004032;GO:0005829;GO:0005829;GO:0008106;GO:0008106;GO:0016491;GO:0016491;GO:0016491;GO:0016491;GO:0055114;GO:0055114;GO:0055114;	K00011	EC:1.1.1.21	COG0656	R	(RefSeq) uncharacterized protein	38462	Q9VZK8
FBgn0023549	1494	2369.78	618.209	0.260871	-1.93859	1.4355e-12	1.35512e-10	X	2189188	2205373	+	3197	Mct1	GO:0008028;GO:0008028;GO:0015718;GO:0016020;GO:0016021;GO:0016021;GO:0016021;GO:0055085;GO:0055085;GO:0008028;GO:0008028;GO:0015718;GO:0016020;GO:0016021;GO:0016021;GO:0016021;GO:0055085;GO:0055085;	-	-	-	-	(RefSeq) monocarboxylate transporter 1, isoform B	31198	Q9W509
FBgn0063491	1151.58	447.798	1855.36	4.1433	2.05078	1.46369e-12	1.37157e-10	2R	18409048	18409835	+	788	GstE9	GO:0004364;GO:0004364;GO:0004364;GO:0004364;GO:0005515;GO:0005737;GO:0005737;GO:0005737;GO:0006749;GO:0006749;GO:0006749;GO:0016740;	K00799	EC:2.5.1.18	COG0625	O	(RefSeq) glutathione S transferase E9	246581	Q7K8X7
FBgn0264776	1666.14	703.281	2629.01	3.7382	1.90234	1.50183e-12	1.39703e-10	3R	15507940	15508886	-	846	CG44014	GO:0003674;GO:0005575;GO:0008150;	-	-	-	-	(RefSeq) uncharacterized protein	41893	Q8IND7
FBgn0003082	363.5	586.98	140.02	0.238542	-2.06768	1.61574e-12	1.4921e-10	2R	7825289	7827319	+	1969	phr	GO:0000719;GO:0000719;GO:0003904;GO:0003904;GO:0003904;GO:0003904;GO:0006281;GO:0006281;GO:0016829;GO:0000719;GO:0000719;GO:0003904;GO:0003904;GO:0003904;GO:0003904;GO:0006281;GO:0006281;GO:0016829;	K01669	EC:4.1.99.3	COG0415	L	(RefSeq) photorepair, isoform A	35735	Q7JY97
FBgn0262524	213.31	72.6532	353.967	4.87201	2.28452	1.92009e-12	1.75731e-10	3L	12523987	12525150	+	808	ver	GO:0000723;GO:0000723;GO:0000782;GO:0000782;GO:0016233;GO:0016233;GO:0035012;GO:0035012;GO:0043047;GO:0000723;GO:0000723;GO:0000782;GO:0000782;GO:0016233;GO:0016233;GO:0035012;GO:0035012;GO:0043047;	-	-	NOG270708	-	(RefSeq) verrocchio, isoform B	39432	Q9VTZ2
FBgn0259219	754.417	1204.34	304.495	0.252831	-1.98375	1.93051e-12	1.75731e-10	2R	13260101	13266336	+	3541	CG42319	GO:0001725;GO:0001725;GO:0003779;GO:0003779;GO:0005515;GO:0005912;GO:0005913;GO:0030018;GO:0030018;GO:0030036;GO:0030036;GO:0031941;GO:0031941;GO:0051371;GO:0051371;GO:0061061;GO:0061061;GO:0001725;GO:0001725;GO:0003779;GO:0003779;GO:0005515;GO:0005912;GO:0005913;GO:0030018;GO:0030018;GO:0030036;GO:0030036;GO:0031941;GO:0031941;GO:0051371;GO:0051371;GO:0061061;GO:0061061;GO:0001725;GO:0001725;GO:…	-	-	NOG298895	-	(RefSeq) uncharacterized protein, isoform D	36473	A2RVI0
FBgn0004034	219.52	51.0398	388.001	7.60193	2.92637	2.0793e-12	1.87933e-10	X	356509	361245	+	2038	y	GO:0005576;GO:0005576;GO:0005576;GO:0005576;GO:0005737;GO:0005737;GO:0006583;GO:0006583;GO:0007275;GO:0016853;GO:0042438;GO:0042438;GO:0042438;GO:0048065;GO:0048065;GO:0048066;GO:0048066;GO:0048067;GO:0048067;GO:0048082;GO:0048082;GO:0060179;GO:0060179;GO:0060179;GO:0070451;GO:0070451;	-	-	-	-	(RefSeq) yellow	30980	P09957;A0A4V1G8Q9
FBgn0039471	2937.88	476.198	5399.56	11.3389	3.50321	2.26139e-12	2.02952e-10	3R	27005899	27007055	-	1091	CG6295	GO:0005575;GO:0005576;GO:0005615;GO:0005615;GO:0006629;GO:0006629;GO:0008970;GO:0008970;GO:0016042;GO:0016042;GO:0016042;GO:0016298;GO:0016298;GO:0016298;GO:0016787;GO:0052689;GO:0052689;	-	-	NOG75063	-	(RefSeq) uncharacterized protein	43247	Q9VB93
FBgn0031703	1377.73	585.156	2170.31	3.70894	1.89101	2.63111e-12	2.34482e-10	2L	5339132	5342234	-	2054	CG12512	GO:0003824;GO:0003824;GO:0005777;GO:0005777;GO:0006633;GO:0006633;GO:0015645;GO:0015645;GO:0016405;GO:0016405;GO:0016874;	K23617	EC:6.2.1.2	COG0318	I	(RefSeq) uncharacterized protein	33766	Q9VMR6
FBgn0052404	703.265	1161.33	245.198	0.211135	-2.24376	2.77263e-12	2.45378e-10	3L	6141903	6142413	-	450	Cpr65Aw	GO:0008010;GO:0008010;GO:0031012;GO:0040003;GO:0040003;GO:0042302;GO:0042302;GO:0042302;GO:0062129;GO:0008010;GO:0008010;GO:0031012;GO:0040003;GO:0040003;GO:0042302;GO:0042302;GO:0042302;GO:0062129;	-	-	NOG327874	-	(RefSeq) cuticular protein 65Aw, isoform B	38706	D0IQA9
FBgn0035510	40.8992	79.2483	2.55007	0.0321782	-4.95777	2.974e-12	2.61384e-10	3L	4207838	4209178	-	1014	Cpr64Aa	GO:0008010;GO:0008010;GO:0031012;GO:0031012;GO:0040003;GO:0040003;GO:0042302;GO:0042302;GO:0042302;GO:0062129;	-	-	NOG258775	-	(RefSeq) cuticular protein 64Aa	38508	Q9VZG2
FBgn0031643	1572.85	688.694	2457	3.56762	1.83496	3.03879e-12	2.65249e-10	2L	4883298	4885669	+	2263	CG3008	GO:0000166;GO:0004672;GO:0004672;GO:0004674;GO:0004674;GO:0004674;GO:0004674;GO:0005524;GO:0005524;GO:0005524;GO:0005634;GO:0005634;GO:0005737;GO:0005737;GO:0005829;GO:0005829;GO:0006468;GO:0006468;GO:0006468;GO:0016301;GO:0016310;GO:0016740;GO:0030490;GO:0030490;GO:0030688;GO:0030688;GO:0046872;GO:0046872;	K08872	EC:2.7.11.1	COG1718	T	(RefSeq) uncharacterized protein	33693	Q9VR42
FBgn0030586	76.8799	150.087	3.67259	0.0244697	-5.35286	3.10942e-12	2.69568e-10	X	14842617	14844757	-	2085	CG12539	GO:0016491;GO:0016491;GO:0016491;GO:0016614;GO:0016614;GO:0045455;GO:0045455;GO:0050660;GO:0050660;GO:0055114;GO:0055114;GO:0055114;	-	-	COG2303	E	(RefSeq) uncharacterized protein	32412	Q8SXY8
FBgn0013772	28.7031	1.38156	56.0246	40.5516	5.34169	3.17991e-12	2.73816e-10	2R	14887171	14889010	-	1781	Cyp6a8	GO:0004497;GO:0004497;GO:0005506;GO:0005506;GO:0005783;GO:0005789;GO:0005789;GO:0009055;GO:0009055;GO:0012505;GO:0012505;GO:0016020;GO:0016021;GO:0016491;GO:0016705;GO:0016705;GO:0017143;GO:0017143;GO:0018685;GO:0018685;GO:0020037;GO:0020037;GO:0022900;GO:0031000;GO:0031000;GO:0031090;GO:0043231;GO:0046872;GO:0048252;GO:0048252;GO:0055114;GO:0055114;GO:0055114;	K14999	EC:1.14.-.-	COG2124	Q	(RefSeq) cytochrome P450-6a8	36666	Q27593
FBgn0030746	224.309	80.815	367.803	4.55117	2.18624	3.28803e-12	2.80744e-10	X	16399782	16405122	-	4100	CG9981	GO:0000166;GO:0000166;GO:0000166;GO:0000287;GO:0000287;GO:0000287;GO:0004012;GO:0005524;GO:0005524;GO:0005524;GO:0005783;GO:0005783;GO:0005802;GO:0005802;GO:0005886;GO:0005886;GO:0015914;GO:0015914;GO:0016020;GO:0016021;GO:0016021;GO:0016021;GO:0016021;GO:0016787;GO:0045332;GO:0045332;GO:0045332;GO:0140326;GO:0140326;GO:0140326;GO:0140326;GO:0140326;GO:0000166;GO:0000166;GO:0000166;GO:0000287;GO:…	K01530	EC:7.6.2.1	COG0474	P	(RefSeq) uncharacterized protein, isoform B	32609	Q9VXG7
FBgn0051864	230.135	81.6973	378.573	4.63385	2.21221	3.30443e-12	2.80744e-10	2L	11995740	11996723	+	926	Qtzl	GO:0003824;GO:0003824;GO:0005634;GO:0005634;GO:0005739;GO:0005739;GO:0005829;GO:0005829;GO:0016226;GO:0016226;GO:0016740;GO:0030170;GO:0030170;GO:0031071;GO:0031071;GO:0031071;GO:0031071;GO:0044571;GO:0044571;GO:0003824;GO:0003824;GO:0005634;GO:0005634;GO:0005739;GO:0005739;GO:0005829;GO:0005829;GO:0016226;GO:0016226;GO:0016740;GO:0030170;GO:0030170;GO:0031071;GO:0031071;GO:0031071;GO:0031071;GO:…	-	-	COG1104	E	(RefSeq) quetzalcoatl, isoform C	318990	Q8IPA0
FBgn0038312	627.409	1085.72	169.098	0.155747	-2.68272	3.5012e-12	2.95492e-10	3R	15268662	15270532	+	1539	Zip88E	GO:0005385;GO:0005385;GO:0005886;GO:0005886;GO:0016020;GO:0016020;GO:0016020;GO:0016020;GO:0016021;GO:0016021;GO:0016323;GO:0016323;GO:0030001;GO:0030001;GO:0046873;GO:0046873;GO:0055085;GO:0055085;GO:0071577;GO:0071577;	K14709	-	-	-	(RefSeq) Zinc/iron regulated transporter-related protein 88E	41847	Q9VFA2
FBgn0010387	3633.69	1635.97	5631.4	3.44224	1.78335	4.55197e-12	3.81647e-10	3L	7131863	7133463	+	432	Acbp2	GO:0000062;GO:0000062;GO:0000062;GO:0005623;GO:0005623;GO:0008289;GO:0008289;GO:0042049;GO:0042049;GO:0000062;GO:0000062;GO:0000062;GO:0005623;GO:0005623;GO:0008289;GO:0008289;GO:0042049;GO:0042049;	-	-	COG4281	I	(RefSeq) Acyl-CoA binding protein 2, isoform B	38784	P42281;A0A1B2AIW6
FBgn0046878	210.08	73.9316	346.228	4.68308	2.22746	5.14353e-12	4.28426e-10	3R	6108134	6109733	+	899	Obp83cd	GO:0005549;GO:0005549;GO:0005549;GO:0005576;GO:0005576;GO:0007606;GO:0007606;GO:0007608;GO:0007608;	-	-	NOG292621	-	(RefSeq) Odorant-binding protein 83cd	40746	Q9VNL1
FBgn0039473	149.343	50.2371	248.449	4.94553	2.30612	6.27105e-12	5.1895e-10	3R	27018608	27019751	-	1090	CG17191	GO:0005575;GO:0005576;GO:0005615;GO:0005615;GO:0006629;GO:0006629;GO:0008970;GO:0008970;GO:0016042;GO:0016042;GO:0016042;GO:0016298;GO:0016298;GO:0016298;GO:0016787;GO:0052689;GO:0052689;	-	-	NOG283880	-	(RefSeq) uncharacterized protein	43249	Q9VB91
FBgn0038647	1200.03	523.964	1876.1	3.58059	1.8402	7.67934e-12	6.3139e-10	3R	18732681	18733034	+	281	CG14302	-	-	-	NOG243641	-	(RefSeq) uncharacterized protein	42252	Q9VE38
FBgn0036949	18256.4	5607.41	30905.4	5.51153	2.46245	8.89018e-12	7.26259e-10	3L	20204309	20206046	-	1667	CG7290	GO:0005576;GO:0005576;GO:0006030;GO:0006030;GO:0008061;GO:0008061;GO:0005576;GO:0005576;GO:0006030;GO:0006030;GO:0008061;GO:0008061;	-	-	NOG280668	-	(RefSeq) uncharacterized protein, isoform B	40211	Q9VW91
FBgn0036940	962.346	427.181	1497.51	3.50557	1.80965	9.15088e-12	7.42795e-10	3L	20130451	20131743	-	1235	obst-J	GO:0005576;GO:0005576;GO:0005615;GO:0006030;GO:0006030;GO:0008061;GO:0008061;GO:0008061;GO:0062129;	-	-	-	-	(RefSeq) obstructor-J	40202	Q9VW81
FBgn0033395	48.5313	3.90896	93.1537	23.8308	4.57476	1.21968e-11	9.83774e-10	2R	9237512	9239831	+	1777	Cyp4p2	GO:0004497;GO:0004497;GO:0005506;GO:0005506;GO:0005783;GO:0005789;GO:0005789;GO:0016020;GO:0016491;GO:0016705;GO:0016705;GO:0020037;GO:0020037;GO:0031090;GO:0043231;GO:0046872;GO:0055114;GO:0055114;GO:0055114;	K15001	EC:1.14.-.-	COG2124	Q	(RefSeq) Cyp4p2	35946	Q9V557
FBgn0039941	157.335	41.3161	273.354	6.61616	2.726	1.30759e-11	1.04805e-09	X	23068301	23081144	+	2973	CG17167	GO:0005262;GO:0005262;GO:0005623;GO:0005887;GO:0005887;GO:0006874;GO:0006874;GO:0008273;GO:0008273;GO:0016020;GO:0016021;GO:0016021;GO:0016021;GO:0035725;GO:0055085;GO:0055085;GO:0070588;GO:0070588;GO:0071805;GO:0098656;GO:0005262;GO:0005262;GO:0005623;GO:0005887;GO:0005887;GO:0006874;GO:0006874;GO:0008273;GO:0008273;GO:0016020;GO:0016021;GO:0016021;GO:0016021;GO:0035725;GO:0055085;GO:0055085;GO:…	-	-	-	-	(RefSeq) uncharacterized protein, isoform C	3354991	Q5LJY0
FBgn0035779	2073.76	710.372	3437.15	4.83853	2.27457	1.85621e-11	1.47847e-09	3L	7398285	7399912	+	1483	CG8562	GO:0004180;GO:0004180;GO:0004180;GO:0004181;GO:0004181;GO:0004181;GO:0005615;GO:0005615;GO:0006508;GO:0006508;GO:0006508;GO:0008270;GO:0008270;GO:0016787;	-	-	-	-	(RefSeq) uncharacterized protein	38828	Q9VS66
FBgn0028956	622.367	268.761	975.972	3.63137	1.86051	1.91802e-11	1.51822e-09	2R	17448533	17452598	-	2504	mthl3	GO:0004888;GO:0004888;GO:0004930;GO:0004930;GO:0004930;GO:0004930;GO:0005886;GO:0005886;GO:0007165;GO:0007166;GO:0007166;GO:0007186;GO:0007186;GO:0007186;GO:0007186;GO:0008340;GO:0008340;GO:0016020;GO:0016021;GO:0016021;GO:0016021;GO:0016021;GO:0042594;GO:0042594;GO:0004888;GO:0004888;GO:0004930;GO:0004930;GO:0004930;GO:0004930;GO:0005886;GO:0005886;GO:0007165;GO:0007166;GO:0007166;GO:0007186;GO:…	K04599	-	NOG253042	-	(RefSeq) methuselah-like 3, isoform B	36961	Q9V818;A0A0B4LFS2
FBgn0037782	1069.72	288.456	1850.98	6.41686	2.68187	1.96845e-11	1.54851e-09	3R	10055356	10056083	-	661	Npc2d	GO:0005623;GO:0015918;GO:0015918;GO:0015918;GO:0032367;GO:0032367;GO:0032934;GO:0032934;GO:0032934;	-	-	-	-	(RefSeq) Niemann-Pick type C-2d	41232	Q9VH32
FBgn0030246	1741.74	796.125	2687.36	3.37555	1.75512	2.02133e-11	1.58036e-09	X	10894747	10899302	-	4243	CG1582	GO:0000166;GO:0003676;GO:0003676;GO:0003723;GO:0003723;GO:0003723;GO:0004386;GO:0004386;GO:0004386;GO:0005515;GO:0005524;GO:0005524;GO:0005524;GO:0016787;GO:0034459;GO:0046872;GO:0046872;GO:0046872;GO:0000166;GO:0003676;GO:0003676;GO:0003723;GO:0003723;GO:0003723;GO:0003723;GO:0004386;GO:0004386;GO:0004386;GO:0005515;GO:0005524;GO:0005524;GO:0005524;GO:0016787;GO:0034459;GO:0046872;GO:0046872;GO:…	K13026	EC:3.6.4.13	COG1643	L	(RefSeq) uncharacterized protein, isoform B	32021	Q9VZ55
FBgn0033792	167.585	5.98673	329.184	54.9856	5.78098	2.56922e-11	1.99648e-09	2R	13110769	13126014	+	4040	CG13325	GO:0016020;GO:0016021;GO:0016021;GO:0016740;GO:0016746;GO:0016747;GO:0016747;GO:0016020;GO:0016021;GO:0016021;GO:0016740;GO:0016746;GO:0016747;GO:0016747;GO:0016020;GO:0016021;GO:0016021;GO:0016740;GO:0016746;GO:0016747;GO:0016747;GO:0016020;GO:0016021;GO:0016021;GO:0016740;GO:0016746;GO:0016747;GO:0016747;	-	-	NOG285660	-	(RefSeq) uncharacterized protein, isoform B	36437	Q7JY04
FBgn0027073	1258.07	573.111	1943.03	3.39031	1.76142	3.24533e-11	2.50657e-09	2R	21212880	21214972	-	1754	Ugt49B1	GO:0005783;GO:0005783;GO:0006011;GO:0006011;GO:0008194;GO:0008194;GO:0008194;GO:0015020;GO:0015020;GO:0016020;GO:0016021;GO:0016021;GO:0016740;GO:0016757;GO:0016758;GO:0016758;GO:0043231;GO:0043231;	K00699	EC:2.4.1.17	COG1819	CG	(RefSeq) UDP-glycosyltransferase family 49 member B1	37420	Q9W2J4
FBgn0033296	154.163	16.2803	292.046	17.9386	4.16499	3.33937e-11	2.56367e-09	2R	8468646	8471663	-	2717	Mal-A7	GO:0000023;GO:0003824;GO:0003824;GO:0004558;GO:0005975;GO:0005975;GO:0008152;GO:0016787;GO:0016798;GO:0032450;GO:0032450;GO:0032450;GO:0090599;GO:0000023;GO:0003824;GO:0003824;GO:0004558;GO:0005975;GO:0005975;GO:0008152;GO:0016787;GO:0016798;GO:0032450;GO:0032450;GO:0032450;GO:0090599;	K01187	EC:3.2.1.20	COG0366	G	(RefSeq) maltase A7, isoform B	35829	A1Z7F2
FBgn0030688	1415.33	654.247	2176.41	3.32659	1.73405	3.83095e-11	2.92345e-09	X	15765470	15766445	-	902	CG8952	GO:0004252;GO:0004252;GO:0004252;GO:0006508;GO:0006508;GO:0006508;GO:0006508;GO:0008233;GO:0008236;GO:0016787;	-	-	-	-	(RefSeq) uncharacterized protein	32525	Q9VXP8
FBgn0036953	3014.74	1403.42	4626.07	3.29629	1.72084	3.92921e-11	2.98059e-09	3L	20221814	20223197	+	1323	CG17145	GO:0005576;GO:0005576;GO:0006030;GO:0006030;GO:0008061;GO:0008061;GO:0005576;GO:0005576;GO:0006030;GO:0006030;GO:0008061;GO:0008061;	-	-	-	-	(RefSeq) uncharacterized protein, isoform B	40215	Q9VW95
FBgn0019643	1197.79	544.895	1850.68	3.39639	1.764	4.03214e-11	3.04057e-09	2R	24139563	24157762	+	1887	AANAT1	GO:0008080;GO:0004059;GO:0004059;GO:0004059;GO:0004060;GO:0004060;GO:0005737;GO:0005737;GO:0005737;GO:0006584;GO:0006584;GO:0008080;GO:0008080;GO:0008080;GO:0008080;GO:0016740;GO:0016746;GO:0030187;GO:0030187;GO:0030431;GO:0030431;GO:0042420;GO:0042420;GO:0042429;GO:0042429;GO:0045187;GO:0045187;GO:0046334;GO:0046334;GO:0048066;GO:0048066;	K00669	EC:2.3.1.87	-	-	(RefSeq) arylalkylamine N-acetyltransferase 1, isoform B	37867	Q94521
FBgn0036948	21017	9739.15	32294.8	3.31597	1.72943	4.92649e-11	3.69313e-09	3L	20202070	20203687	-	1323	CG7298	GO:0005576;GO:0005576;GO:0006030;GO:0006030;GO:0008061;GO:0008061;	-	-	-	-	(RefSeq) uncharacterized protein	40210	Q9VW90
FBgn0040251	109.713	34.4276	184.999	5.37355	2.42588	5.10244e-11	3.80266e-09	3R	11151026	11153849	-	2556	Ugt302K1	GO:0008194;GO:0008194;GO:0015020;GO:0015020;GO:0016020;GO:0016021;GO:0016021;GO:0016740;GO:0016757;GO:0016758;GO:0016758;GO:0043231;GO:0043231;GO:0008194;GO:0008194;GO:0015020;GO:0015020;GO:0016020;GO:0016021;GO:0016021;GO:0016740;GO:0016757;GO:0016758;GO:0016758;GO:0043231;GO:0043231;	K00699	EC:2.4.1.17	-	-	(RefSeq) UDP-glycosyltransferase family 302 member K1, isoform B	53502	Q9VGT5
FBgn0037517	862.079	388.042	1336.12	3.44323	1.78376	5.51393e-11	4.08004e-09	3R	7790633	7793483	+	1864	CG10086	GO:0003674;GO:0005575;GO:0008150;	-	-	NOG306011	-	(RefSeq) uncharacterized protein	40920	Q8SYU5
FBgn0038416	241.46	93.4004	389.519	4.17042	2.06019	5.53866e-11	4.08004e-09	3R	16327849	16329622	+	1653	CG17930	GO:0016020;GO:0016021;GO:0016021;GO:0016021;GO:0022857;GO:0022857;GO:0055085;GO:0055085;	-	-	NOG281998	-	(RefSeq) uncharacterized protein	41979	Q9VEW7
FBgn0053128	11524.8	5478.9	17570.7	3.20698	1.68121	6.61454e-11	4.84458e-09	2L	1494070	1495456	+	1387	CG33128	GO:0004190;GO:0004190;GO:0004190;GO:0004190;GO:0006508;GO:0006508;GO:0006508;GO:0006508;GO:0008233;GO:0016787;GO:0030163;GO:0030163;	K01379	EC:3.4.23.5	NOG249145	-	(RefSeq) uncharacterized protein	326263	Q9VQ12
FBgn0028583	83.7929	145.328	22.258	0.153157	-2.70691	7.05445e-11	5.13725e-09	X	21396727	21397316	-	590	lcs	GO:0003674;GO:0005575;GO:0008150;	-	-	-	-	(RefSeq) la costa	33120	O61351
FBgn0035413	120.381	39.0114	201.75	5.17156	2.3706	7.62392e-11	5.52041e-09	3L	3189978	3190623	+	541	CG14958	-	-	-	-	-	(RefSeq) uncharacterized protein	38387	Q9VZT5
FBgn0250815	88638.6	43165.7	134111	3.1069	1.63547	7.89299e-11	5.68296e-09	3L	6039155	6040135	+	904	Jon65Aiv	GO:0004252;GO:0004252;GO:0004252;GO:0006508;GO:0006508;GO:0006508;GO:0006508;GO:0008233;GO:0008236;GO:0016787;	-	-	-	-	(RefSeq) jonah 65Aiv	38682	Q9VRS6
FBgn0039769	4251.01	1573.44	6928.58	4.40347	2.13864	8.21831e-11	5.88394e-09	3R	30432064	30435139	+	2164	CG15534	GO:0004767;GO:0004767;GO:0004767;GO:0004767;GO:0005615;GO:0005615;GO:0005764;GO:0005764;GO:0006685;GO:0006685;GO:0006685;GO:0006685;GO:0008081;GO:0008081;GO:0008152;GO:0016787;GO:0016787;GO:0016787;GO:0016798;GO:0016798;GO:0046513;GO:0046513;GO:0046872;GO:0046872;GO:0061750;GO:0061750;	-	-	-	-	(RefSeq) uncharacterized protein	43613	Q9VA77
FBgn0051974	535.949	239.184	832.715	3.48148	1.7997	8.87277e-11	6.31701e-09	2L	141077	143091	-	1908	CG31974	-	-	-	NOG74007	S	(RefSeq) uncharacterized protein, isoform C	33174	Q9VPK3
FBgn0039840	232.744	91.544	373.943	4.08485	2.03028	9.37272e-11	6.63588e-09	3R	31300918	31305384	-	3815	pHCl-2	GO:0004888;GO:0004888;GO:0004890;GO:0005216;GO:0005216;GO:0005230;GO:0005230;GO:0005254;GO:0005886;GO:0005887;GO:0005887;GO:0006811;GO:0006811;GO:0006811;GO:0007165;GO:0007165;GO:0007268;GO:0007268;GO:0016020;GO:0016021;GO:0016021;GO:0016021;GO:0016324;GO:0016324;GO:0034220;GO:0034220;GO:0034220;GO:0042391;GO:0042391;GO:0043005;GO:0043005;GO:0045202;GO:0045202;GO:0050877;GO:0050877;GO:0061797;GO:…	-	-	NOG274690	-	(RefSeq) pH-sensitive chloride channel 2, isoform B	43703	Q9V9Y4
FBgn0063495	185.341	36.3159	334.367	9.20717	3.20276	1.03423e-10	7.28193e-09	2R	18404605	18405338	+	734	GstE5	GO:0004364;GO:0004364;GO:0004364;GO:0004364;GO:0005515;GO:0005737;GO:0005737;GO:0005737;GO:0006749;GO:0006749;GO:0006749;GO:0016740;	K00799	EC:2.5.1.18	COG0625	O	(RefSeq) glutathione S transferase E5	37110	A1ZB70
FBgn0038972	783.692	359.841	1207.54	3.35576	1.74664	1.08356e-10	7.58727e-09	3R	22464985	22465938	+	893	CG7054	-	K06910	-	COG1881	S	(RefSeq) uncharacterized protein	42643	Q9VD02
FBgn0261682	47.1135	8.76306	85.4639	9.75275	3.28581	1.1888e-10	8.27875e-09	3L	15526910	15527516	-	607	CG42729	GO:0005576;GO:0005576;GO:0006030;GO:0006030;GO:0008061;GO:0008061;	-	-	-	-	(RefSeq) uncharacterized protein	3885667	Q2PDY6
FBgn0031389	318.933	135.288	502.578	3.71487	1.89331	1.39466e-10	9.65952e-09	2L	2127309	2129237	-	1867	CG4259	GO:0004252;GO:0006508;GO:0006508;GO:0016787;GO:0004252;GO:0006508;GO:0006508;GO:0016787;	-	-	NOG307507	-	(RefSeq) uncharacterized protein, isoform B	33385	Q9VQ75
FBgn0265186	934.351	433.017	1435.69	3.31554	1.72925	1.548e-10	1.06636e-08	2R	12948348	12952293	-	1917	CG44251	GO:0003674;GO:0005575;GO:0008150;GO:0003674;GO:0005575;GO:0008150;	-	-	-	-	(RefSeq) uncharacterized protein, isoform B	36429	A0A0B4LGA9
FBgn0267408	7130.85	2356	11905.7	5.05335	2.33724	1.65262e-10	1.13231e-08	3R	15532137	15537292	-	4228	AOX1	GO:0004732;GO:0004732;GO:0004732;GO:0004854;GO:0004854;GO:0005506;GO:0005506;GO:0005829;GO:0009055;GO:0009055;GO:0009115;GO:0016491;GO:0016491;GO:0016491;GO:0022900;GO:0042817;GO:0042817;GO:0046872;GO:0046872;GO:0046872;GO:0050660;GO:0050660;GO:0051536;GO:0051536;GO:0051536;GO:0051537;GO:0051537;GO:0051537;GO:0055114;GO:0055114;GO:0055114;GO:0071949;GO:0071949;	K00106	-	-	-	(RefSeq) aldehyde oxidase 1	41894	Q9VF53
FBgn0035160	185.721	299.965	71.4758	0.23828	-2.06927	1.80604e-10	1.23081e-08	3L	737680	755489	-	1529	hng3	GO:0001099;GO:0001099;GO:0003677;GO:0003677;GO:0003700;GO:0003700;GO:0003713;GO:0003713;GO:0005634;GO:0005634;GO:0005634;GO:0006355;GO:0006355;GO:1903508;GO:0001099;GO:0001099;GO:0003677;GO:0003677;GO:0003700;GO:0003700;GO:0003713;GO:0003713;GO:0005634;GO:0005634;GO:0005634;GO:0006355;GO:0006355;GO:1903508;	-	-	-	-	(RefSeq) hinge3, isoform B	38090	M9PBH2
FBgn0052054	109.746	30.1181	189.374	6.28771	2.65253	1.86948e-10	1.26727e-08	3L	10092768	10094738	-	1775	CG32054	GO:0016020;GO:0016021;GO:0016021;GO:0016021;GO:0022857;GO:0022857;GO:0055085;GO:0055085;	-	-	NOG237934	-	(RefSeq) uncharacterized protein	326185	Q8IQE0
FBgn0264750	2341.42	1143.54	3539.3	3.09503	1.62995	2.15244e-10	1.45136e-08	2L	11841502	11842445	-	944	CG44008	GO:0004867;GO:0004867;GO:0005515;GO:0005615;GO:0005615;GO:0010466;GO:0010466;GO:0010951;GO:0032504;GO:0032504;GO:0004867;GO:0004867;GO:0005515;GO:0005615;GO:0005615;GO:0010466;GO:0010466;GO:0010951;GO:0032504;GO:0032504;	-	-	-	-	(RefSeq) uncharacterized protein, isoform A	14462750	M9PBA3
FBgn0039609	346.613	150.377	542.849	3.60993	1.85197	2.18589e-10	1.46616e-08	3R	28872905	28875031	+	2127	Nepl17	GO:0004222;GO:0004222;GO:0006508;GO:0006508;GO:0008237;GO:0008237;GO:0016787;	-	-	COG3590	O	(RefSeq) Neprilysin-like 17	43408	Q9VAS4
FBgn0038727	144.928	52.7345	237.122	4.49652	2.16881	2.25108e-10	1.50198e-08	3R	19665007	19670827	+	2921	CG7432	GO:0004252;GO:0004252;GO:0004252;GO:0006508;GO:0006508;GO:0006508;GO:0006508;GO:0008233;GO:0008236;GO:0016787;	-	-	COG5640	O	(RefSeq) uncharacterized protein	42347	Q9VDU8
FBgn0033079	635.216	292.585	977.846	3.34209	1.74075	2.3119e-10	1.53452e-08	2R	6642418	6645098	-	1663	Fmo-2	GO:0004497;GO:0004497;GO:0004497;GO:0004499;GO:0004499;GO:0005739;GO:0005739;GO:0005829;GO:0005829;GO:0016491;GO:0043231;GO:0043231;GO:0050660;GO:0050660;GO:0050661;GO:0050661;GO:0055114;GO:0055114;GO:0055114;GO:0055114;	-	-	COG2072	P	(RefSeq) cuticular protein 51A	36613	Q7K3U4
FBgn0040319	2579.91	1273.5	3886.33	3.0517	1.60961	2.43921e-10	1.61064e-08	X	8102181	8116147	-	4402	Gclc	GO:0000166;GO:0003824;GO:0003824;GO:0004357;GO:0004357;GO:0004357;GO:0004357;GO:0004357;GO:0005515;GO:0005524;GO:0005524;GO:0005634;GO:0005634;GO:0006749;GO:0006749;GO:0006750;GO:0006750;GO:0006750;GO:0006750;GO:0006750;GO:0007409;GO:0007409;GO:0007476;GO:0007476;GO:0016874;GO:0017109;GO:0017109;GO:0017109;GO:0046688;GO:0046688;GO:0048471;GO:0048471;GO:0000166;GO:0003824;GO:0003824;GO:0004357;GO:…	K11204	EC:6.3.2.2	NOG269969	-	(RefSeq) Glutamate-cysteine ligase catalytic subunit, isoform C	53581	Q9W3K5;A4V448
FBgn0035040	268.422	111.54	425.304	3.81302	1.93093	2.47622e-10	1.62087e-08	2R	24610801	24615158	-	1691	CG4741	GO:0016020;GO:0016021;GO:0016021;GO:0016020;GO:0016021;GO:0016021;	-	-	-	-	(RefSeq) uncharacterized protein, isoform B	37939	H0RN67
FBgn0032281	579.521	938.084	220.957	0.235541	-2.08595	2.48015e-10	1.62087e-08	2L	10681902	10682528	+	627	CG17107	-	-	-	-	-	(RefSeq) uncharacterized protein, isoform B	34467	Q9VKS2
FBgn0033294	1696.96	230.341	3163.58	13.7343	3.77972	2.81143e-10	1.828e-08	2R	8458815	8460884	+	1786	Mal-A4	GO:0000023;GO:0003824;GO:0003824;GO:0004558;GO:0005975;GO:0005975;GO:0008152;GO:0016787;GO:0016798;GO:0032450;GO:0032450;GO:0032450;GO:0090599;	K01187	EC:3.2.1.20	COG0366	G	(RefSeq) maltase A4	35827	A1Z7E8
FBgn0031432	383.736	170.785	596.686	3.49378	1.80479	2.89096e-10	1.87017e-08	2L	2562483	2564830	-	1997	Cyp309a1	GO:0004497;GO:0004497;GO:0005506;GO:0005506;GO:0005783;GO:0005789;GO:0005789;GO:0016020;GO:0016491;GO:0016705;GO:0016705;GO:0020037;GO:0020037;GO:0031090;GO:0043231;GO:0046872;GO:0055114;GO:0055114;GO:0055114;GO:0004497;GO:0004497;GO:0005506;GO:0005506;GO:0005783;GO:0005789;GO:0005789;GO:0016020;GO:0016491;GO:0016705;GO:0016705;GO:0020037;GO:0020037;GO:0031090;GO:0043231;GO:0046872;GO:0055114;GO:…	K15006	EC:1.14.-.-	COG2124	Q	(RefSeq) Cyp309a1, isoform C	33438	Q9VQD2
FBgn0002569	424.474	149.381	699.568	4.68313	2.22747	2.941e-10	1.89293e-08	2R	8453627	8455782	+	2036	Mal-A2	GO:0000023;GO:0003824;GO:0003824;GO:0004558;GO:0004558;GO:0005975;GO:0005975;GO:0008152;GO:0016787;GO:0016798;GO:0032450;GO:0032450;GO:0032450;GO:0090599;	K01187	EC:3.2.1.20	COG0366	G	(RefSeq) maltase A2	35825	P07191
FBgn0033448	4870.18	2408.88	7331.49	3.04353	1.60574	2.97929e-10	1.90795e-08	2R	9828104	9836642	-	2119	hebe	GO:0008340;GO:0008340;GO:0008340;GO:0008340;GO:0008340;GO:0008340;GO:0008340;GO:0008340;	-	-	NOG319247	-	(RefSeq) hebe, isoform F	36011	Q7K568
FBgn0036787	388.676	625.136	152.216	0.243492	-2.03805	3.15802e-10	2.01229e-08	3L	18461957	18463163	-	1029	CG4306	GO:0003839;GO:0003839;GO:0003839;GO:0005576;GO:0005576;GO:0016829;	-	-	NOG87076	S	(RefSeq) uncharacterized protein	40017	Q9VVP9
FBgn0039818	238.033	99.5829	376.484	3.78061	1.91862	3.40402e-10	2.15825e-08	3R	31106362	31109191	-	2764	CG11318	GO:0004888;GO:0004888;GO:0004930;GO:0004930;GO:0004930;GO:0004930;GO:0005887;GO:0005887;GO:0007166;GO:0007166;GO:0007186;GO:0007186;GO:0007186;GO:0007189;GO:0007189;GO:0016020;GO:0016021;GO:0016021;GO:0016021;GO:0016021;	-	-	NOG12793	-	(RefSeq) uncharacterized protein	43678	Q8SZ78
FBgn0265575	406.238	634.199	178.278	0.281107	-1.83081	3.55869e-10	2.24514e-08	X	3862966	3871939	-	3278	yin	GO:0006857;GO:0016020;GO:0016021;GO:0022857;GO:0035673;GO:0055085;GO:0006857;GO:0006857;GO:0016020;GO:0016020;GO:0016020;GO:0016021;GO:0016021;GO:0016021;GO:0022857;GO:0022857;GO:0035672;GO:0035673;GO:0035673;GO:0055085;GO:0055085;GO:0005427;GO:0005427;GO:0005887;GO:0005887;GO:0005887;GO:0006857;GO:0006857;GO:0006857;GO:0015031;GO:0015031;GO:0015333;GO:0015333;GO:0015833;GO:0016020;GO:0016020;GO:…	K14206	-	-	-	(RefSeq) yin, isoform A	31340	P91679
FBgn0283479	1599.37	2811.09	387.647	0.1379	-2.85831	3.80281e-10	2.38734e-08	3L	21442227	21444819	-	1806	Alp1	GO:0003824;GO:0003824;GO:0004035;GO:0004035;GO:0004035;GO:0004035;GO:0009986;GO:0009986;GO:0016311;GO:0016311;GO:0016311;GO:0016787;GO:0016791;GO:0016791;GO:0003824;GO:0003824;GO:0004035;GO:0004035;GO:0004035;GO:0004035;GO:0009986;GO:0009986;GO:0016311;GO:0016311;GO:0016311;GO:0016787;GO:0016791;GO:0016791;	K01077	EC:3.1.3.1	-	-	(RefSeq) alkaline phosphatase 1, isoform B	40372	M9PD70
FBgn0038082	565.588	265.941	865.235	3.25348	1.70199	3.90706e-10	2.44076e-08	3R	12739642	12741417	+	1710	Ugt37A2	GO:0008194;GO:0008194;GO:0015020;GO:0016020;GO:0016021;GO:0016021;GO:0016740;GO:0016757;GO:0016758;GO:0016758;GO:0043231;GO:0043231;	K00699	EC:2.4.1.17	-	-	(RefSeq) UDP-glycosyltransferase family 37 member A2	41573	Q9VG30
FBgn0039039	46.0325	9.02609	83.039	9.19988	3.20162	4.25393e-10	2.64449e-08	3R	23021222	23026713	-	3356	lmd	GO:0000122;GO:0000977;GO:0000977;GO:0000981;GO:0000981;GO:0000981;GO:0003676;GO:0003676;GO:0003700;GO:0005634;GO:0005634;GO:0005634;GO:0005737;GO:0005829;GO:0006355;GO:0006357;GO:0007417;GO:0007417;GO:0007517;GO:0007517;GO:0007519;GO:0007520;GO:0007520;GO:0007525;GO:0007525;GO:0010817;GO:0010817;GO:0045944;GO:0045944;GO:0045944;GO:0000122;GO:0000977;GO:0000977;GO:0000981;GO:0000981;GO:0000981;GO:…	K09232	-	-	-	(RefSeq) lame duck, isoform C	42717	A0A0B4KGM2
FBgn0263934	321.563	524.727	118.399	0.225638	-2.14792	5.54461e-10	3.43012e-08	2R	7086316	7127868	+	5992	esn	GO:0003674;GO:0005575;GO:0008270;GO:0008270;GO:0046872;GO:0070593;GO:0070593;GO:0008270;GO:0008270;GO:0046872;GO:0003674;GO:0005575;GO:0008270;GO:0008270;GO:0046872;GO:0070593;GO:0070593;GO:0008270;GO:0008270;GO:0046872;	K04511	-	NOG314122	-	(RefSeq) espinas, isoform B	53557	Q9U1I1;E2QC70
FBgn0051076	197.885	319.484	76.2854	0.238777	-2.06627	5.6813e-10	3.4977e-08	3R	26989035	26989852	-	615	CG31076	GO:0005515;GO:0030318;GO:0030318;	-	-	-	-	(RefSeq) uncharacterized protein	318582	Q8IMQ4
FBgn0033541	2711.86	1094.73	4329	3.95442	1.98347	5.88202e-10	3.60387e-08	2R	10648888	10649830	+	943	CG12934	-	-	-	NOG321798	-	(RefSeq) uncharacterized protein, isoform B	36124	A1Z8B1
FBgn0036985	838.286	1283.57	393	0.306177	-1.70756	5.99373e-10	3.65474e-08	3L	20413604	20424309	+	7031	zye	GO:0003383;GO:0003383;GO:0005214;GO:0005214;GO:0007015;GO:0007015;GO:0007160;GO:0007160;GO:0016324;GO:0016324;GO:0016476;GO:0016476;	-	-	NOG329970	-	(RefSeq) zye	40255	Q9VPG1
FBgn0053301	802.829	1243.33	362.328	0.291417	-1.77884	6.13189e-10	3.72118e-08	2L	10049580	10051201	+	1563	CG33301	GO:0003674;GO:0005575;GO:0008150;GO:0003674;GO:0005575;GO:0008150;	-	-	-	-	(RefSeq) uncharacterized protein, isoform B	2768917	Q9VL46
FBgn0036362	7106.93	2730.73	11483.1	4.20515	2.07216	6.97541e-10	4.21301e-08	3L	13437954	13439009	+	876	CG10725	GO:0005576;GO:0005576;GO:0006030;GO:0006030;GO:0008061;GO:0008061;	-	-	-	-	(RefSeq) uncharacterized protein	39510	Q8IQJ4
FBgn0033917	2502.81	1226.89	3778.74	3.07994	1.6229	7.91997e-10	4.76095e-08	2R	14243778	14246066	+	1774	SmydA-1	GO:0005737;GO:0005737;GO:0008270;GO:0010629;GO:0010629;GO:0042826;GO:0042826;GO:0046872;	-	-	NOG286145	-	(RefSeq) SET and MYND domain containing, arthropod-specific, member 1	36581	Q7K561
FBgn0032132	17.7809	35.2721	0.289812	0.00821647	-6.92727	8.04498e-10	4.81339e-08	2L	9598880	9600872	-	1822	CG4382	GO:0005575;GO:0005615;GO:0005615;GO:0008150;GO:0016787;GO:0052689;GO:0052689;	-	-	COG2272	I	(RefSeq) uncharacterized protein	34279	Q9VLA3
FBgn0039756	1727.66	755.672	2699.64	3.57251	1.83694	8.90821e-10	5.30497e-08	3R	30196360	30202998	-	1733	CG9743	GO:0004768;GO:0004768;GO:0004768;GO:0005506;GO:0005506;GO:0005789;GO:0005789;GO:0006629;GO:0006629;GO:0006633;GO:0006636;GO:0006636;GO:0016020;GO:0016021;GO:0016021;GO:0016491;GO:0016717;GO:0016717;GO:0055114;GO:0055114;GO:0055114;	K00507	EC:1.14.19.1	COG1398	I	(RefSeq) uncharacterized protein	43593	Q9VA92
FBgn0034462	15.5722	31.1445	0	0	-Inf	9.64507e-10	5.71706e-08	2R	19646483	19647645	-	987	CG15905	-	-	-	-	-	(RefSeq) uncharacterized protein, isoform C	37257	A0A0B4KFD3
FBgn0031417	97.6249	163.213	32.0365	0.196286	-2.34897	1.07765e-09	6.35816e-08	2L	2370152	2371524	-	1229	CG3597	GO:0016491;GO:0016491;GO:0016491;GO:0055114;GO:0016491;GO:0016491;GO:0016491;GO:0055114;GO:0055114;	K00078	-	-	-	(RefSeq) uncharacterized protein, isoform B	33420	M9PE54
FBgn0040730	45.0028	9.11575	80.8899	8.87364	3.14953	1.10666e-09	6.49918e-08	2R	19680768	19681391	-	624	CG15127	GO:0003674;GO:0005575;GO:0008150;	-	-	NOG310420	-	(RefSeq) uncharacterized protein	50203	Q4V473
FBgn0038941	21.0476	1.00771	41.0874	40.773	5.34954	1.18086e-09	6.90315e-08	3R	22329300	22330546	+	1178	CG7080	GO:0003674;GO:0005575;GO:0008150;	-	-	NOG331437	-	(RefSeq) uncharacterized protein	42609	Q9VD35
FBgn0037974	233.557	439.264	27.8509	0.0634036	-3.97929	1.23547e-09	7.18943e-08	3R	11980704	11982062	-	1147	CG12224	GO:0005829;GO:0016491;GO:0016491;GO:0055114;	-	-	-	-	(RefSeq) uncharacterized protein	41453	Q9VGF2
FBgn0025456	666.101	1015.58	316.62	0.311762	-1.68148	1.29741e-09	7.51556e-08	3R	17393272	17394640	-	1010	CREG	GO:0000122;GO:0000122;GO:0005615;GO:0005615;GO:0008134;GO:0008134;GO:0042803;GO:0042803;GO:0048037;GO:0048037;GO:0000122;GO:0000122;GO:0005615;GO:0005615;GO:0008134;GO:0008134;GO:0042803;GO:0042803;GO:0048037;GO:0048037;GO:0000122;GO:0000122;GO:0005615;GO:0005615;GO:0008134;GO:0008134;GO:0042803;GO:0042803;GO:0048037;GO:0048037;GO:0000122;GO:0000122;GO:0005615;GO:0005615;GO:0008134;GO:0008134;GO:…	-	-	-	-	(RefSeq) cellular repressor of E1A-stimulated genes, isoform D	42092	Q9VEK7
FBgn0031034	1877.41	935.19	2819.62	3.01502	1.59217	1.36045e-09	7.84506e-08	X	19592609	19595548	+	2338	CG14205	GO:0016020;GO:0016021;GO:0016021;GO:0016740;GO:0016746;GO:0016747;GO:0016747;	-	-	-	-	(RefSeq) uncharacterized protein	32952	Q9VWG4
FBgn0030747	1194.05	603.299	1784.8	2.9584	1.56482	1.37874e-09	7.9147e-08	X	16405509	16414651	+	6107	CG4301	GO:0000166;GO:0000166;GO:0000166;GO:0000287;GO:0000287;GO:0000287;GO:0004012;GO:0005524;GO:0005524;GO:0005524;GO:0005783;GO:0005783;GO:0005802;GO:0005802;GO:0005886;GO:0005886;GO:0015914;GO:0015914;GO:0016020;GO:0016021;GO:0016021;GO:0016021;GO:0016021;GO:0016787;GO:0045332;GO:0045332;GO:0045332;GO:0140326;GO:0140326;GO:0140326;GO:0140326;GO:0140326;GO:0000166;GO:0000166;GO:0000166;GO:0000287;GO:…	K01530	EC:7.6.2.1	-	-	(RefSeq) uncharacterized protein, isoform B	32610	M9NGI1
FBgn0039313	2003.97	3009.36	998.57	0.331821	-1.59152	1.38702e-09	7.92651e-08	3R	25281548	25283237	+	1607	CG11892	-	-	-	NOG69257	S	(RefSeq) uncharacterized protein, isoform B	43053	Q7K025
FBgn0040837	276.893	54.2653	499.52	9.20516	3.20244	1.44075e-09	8.19686e-08	3L	7158099	7158874	+	776	CG8620	-	-	-	NOG329019	-	(RefSeq) uncharacterized protein, isoform B	50310	B7Z0C5
FBgn0051198	30258.8	15737.5	44780.1	2.84544	1.50865	1.48252e-09	8.39699e-08	3R	21754324	21757758	+	3019	CG31198	GO:0004177;GO:0005737;GO:0005737;GO:0006508;GO:0006508;GO:0006508;GO:0006508;GO:0008233;GO:0008237;GO:0008237;GO:0008237;GO:0008270;GO:0008270;GO:0008270;GO:0008270;GO:0016020;GO:0016021;GO:0016021;GO:0016787;GO:0042277;GO:0042277;GO:0043171;GO:0043171;GO:0046872;GO:0070006;GO:0070006;	-	-	COG0308	E	(RefSeq) uncharacterized protein	318622	Q8IN25
FBgn0001224	7514.94	11451.3	3578.61	0.312507	-1.67804	1.60011e-09	9.02293e-08	3L	9381882	9382765	+	884	Hsp23	GO:0001666;GO:0001666;GO:0003779;GO:0005515;GO:0009408;GO:0009408;GO:0009631;GO:0009631;GO:0042026;GO:0042026;GO:0051082;GO:0051082;GO:0061077;GO:0061077;GO:0001666;GO:0001666;GO:0003779;GO:0005515;GO:0009408;GO:0009408;GO:0009631;GO:0009631;GO:0042026;GO:0042026;GO:0051082;GO:0051082;GO:0061077;GO:0061077;	-	-	NOG307785	-	(RefSeq) heat shock protein 23, isoform B	39077	P02516;M9NE68
FBgn0033518	290.802	98.3175	483.287	4.91557	2.29736	1.63149e-09	9.15932e-08	2R	10418718	10419761	+	856	Prx2540-2	GO:0004601;GO:0004601;GO:0004601;GO:0005623;GO:0005739;GO:0005829;GO:0005829;GO:0005829;GO:0016209;GO:0016209;GO:0016491;GO:0016491;GO:0016491;GO:0034599;GO:0042744;GO:0042744;GO:0045454;GO:0045454;GO:0045454;GO:0051920;GO:0051920;GO:0051920;GO:0055114;GO:0055114;GO:0055114;GO:0098869;	K00430	EC:1.11.1.7	COG0450	O	(RefSeq) peroxiredoxin 2540-2	36098	Q7JX87
FBgn0035934	186.416	300.046	72.7857	0.242582	-2.04346	1.64048e-09	9.16939e-08	3L	8894404	8904790	-	4457	TrpA1	GO:0005216;GO:0005216;GO:0005515;GO:0006811;GO:0006811;GO:0006811;GO:0016020;GO:0016020;GO:0016020;GO:0016021;GO:0016021;GO:0034220;GO:0055085;GO:0055085;GO:0005216;GO:0005216;GO:0005515;GO:0006811;GO:0006811;GO:0006811;GO:0016020;GO:0016020;GO:0016020;GO:0016021;GO:0016021;GO:0034220;GO:0055085;GO:0055085;GO:0005216;GO:0005216;GO:0005515;GO:0006811;GO:0006811;GO:0006811;GO:0009408;GO:0016020;GO:…	K04984	-	-	-	(RefSeq) transient receptor potential cation channel A1, isoform I	39015	Q7Z020
FBgn0039152	1023.14	1570.76	475.515	0.302729	-1.7239	1.76872e-09	9.84305e-08	3R	24113286	24128193	+	7408	Root	GO:0007605;GO:0007605;GO:0007638;GO:0007638;GO:0031223;GO:0031223;GO:0032053;GO:0032053;GO:0035253;GO:0035253;GO:0050975;GO:0050975;GO:0007605;GO:0007605;GO:0007638;GO:0007638;GO:0031223;GO:0031223;GO:0032053;GO:0032053;GO:0035253;GO:0035253;GO:0050975;GO:0050975;GO:0007605;GO:0007605;GO:0007638;GO:0007638;GO:0031223;GO:0031223;GO:0032053;GO:0032053;GO:0035253;GO:0035253;GO:0050975;GO:0050975;	K16469	-	-	-	(RefSeq) rootletin, isoform E	42860	Q9VCD1
FBgn0032136	2936.92	1499.56	4374.29	2.91705	1.54451	1.97646e-09	1.09513e-07	2L	9634179	9656026	+	13330	Apoltp	GO:0005319;GO:0005319;GO:0005319;GO:0005319;GO:0005615;GO:0005615;GO:0005886;GO:0005886;GO:0006869;GO:0006869;GO:0015918;GO:0015918;GO:0032370;GO:0032370;GO:0034196;GO:0034196;GO:0045178;GO:0045178;GO:0070325;GO:0070325;	-	-	-	-	(RefSeq) apolipoprotein lipid transfer particle	34283	Q7KTG2
FBgn0010042	76.1948	22.6222	129.767	5.73629	2.52012	2.06203e-09	1.1376e-07	3R	12377128	12377907	+	780	GstD6	GO:0004364;GO:0004364;GO:0004364;GO:0004364;GO:0005515;GO:0005515;GO:0005737;GO:0005737;GO:0005737;GO:0006749;GO:0006749;GO:0006749;GO:0009636;GO:0009636;GO:0016740;	K00799	EC:2.5.1.18	COG0625	O	(RefSeq) glutathione S transferase D6	48339	Q9VG94
FBgn0263120	1131.52	568.793	1694.25	2.97868	1.57467	2.2849e-09	1.25512e-07	2R	8665813	8683022	+	4902	Acsl	GO:0001676;GO:0001676;GO:0003824;GO:0003824;GO:0003996;GO:0003996;GO:0004467;GO:0004467;GO:0004467;GO:0005737;GO:0005737;GO:0005783;GO:0005783;GO:0007268;GO:0007268;GO:0007399;GO:0007399;GO:0007411;GO:0007411;GO:0010890;GO:0010890;GO:0016874;GO:0030424;GO:0030424;GO:0035282;GO:0035282;GO:0045202;GO:0102391;GO:0102391;GO:0001676;GO:0001676;GO:0003824;GO:0003824;GO:0003996;GO:0003996;GO:0004467;GO:…	K01897	EC:6.2.1.3	COG1022	I	(RefSeq) Acyl-CoA synthetase long-chain, isoform I	46068	A1Z7H3
FBgn0046258	360.633	559.367	161.898	0.289431	-1.78871	2.5034e-09	1.36924e-07	3R	27685962	27692790	+	1894	CG12880	-	-	-	NOG77520	S	(RefSeq) uncharacterized protein	43328	Q9VB07
FBgn0051454	103.008	35.2995	170.716	4.83622	2.27388	2.59062e-09	1.41089e-07	3R	8521658	8523520	+	1736	CG31454	GO:0003674;GO:0005777;GO:0005777;GO:0007031;GO:0007031;GO:0016020;GO:0016021;GO:0016021;	-	-	-	-	(RefSeq) uncharacterized protein	318744	Q8INQ8
FBgn0036363	297.01	132.356	461.664	3.48805	1.80242	2.69187e-09	1.4598e-07	3L	13439317	13440470	-	969	CG10140	GO:0005576;GO:0005576;GO:0006030;GO:0006030;GO:0008061;GO:0008061;	-	-	-	-	(RefSeq) uncharacterized protein	39511	Q9VU74
FBgn0000640	36057.1	60265.4	11848.8	0.19661	-2.34659	3.30625e-09	1.78537e-07	2L	9426784	9427917	+	1074	Fbp2	GO:0004022;GO:0004022;GO:0004022;GO:0016491;GO:0055114;GO:0004022;GO:0004022;GO:0004022;GO:0016491;GO:0055114;GO:0004022;GO:0004022;GO:0004022;GO:0005737;GO:0008150;GO:0016491;GO:0045735;GO:0055114;	-	-	-	-	(RefSeq) Fat body protein 2, isoform B	34259	P54398;X2J986
FBgn0262867	320.053	147.434	492.673	3.34165	1.74056	3.71848e-09	1.99884e-07	2R	6181748	6196320	-	5956	Ptr	GO:0005886;GO:0005886;GO:0016020;GO:0016021;GO:0016021;GO:0016021;GO:0030659;GO:0030659;GO:0005886;GO:0005886;GO:0016020;GO:0016021;GO:0016021;GO:0016021;GO:0030659;GO:0030659;GO:0005886;GO:0005886;GO:0016020;GO:0016021;GO:0016021;GO:0016021;GO:0030659;GO:0030659;GO:0005886;GO:0005886;GO:0030659;GO:0030659;GO:0005886;GO:0005886;GO:0030659;GO:0030659;	-	-	NOG149152	S	(RefSeq) Patched-related, isoform B	35546	Q86P36
FBgn0020513	2741.89	4054.18	1429.6	0.352625	-1.50379	3.73292e-09	1.99884e-07	X	12757036	12760617	-	2550	Paics	GO:0004638;GO:0004638;GO:0004639;GO:0004639;GO:0004639;GO:0006164;GO:0006164;GO:0006189;GO:0006189;GO:0016829;GO:0016874;GO:0043727;GO:0043727;GO:0000166;GO:0003824;GO:0004638;GO:0004638;GO:0004638;GO:0004639;GO:0004639;GO:0004639;GO:0004639;GO:0005524;GO:0005524;GO:0005737;GO:0005737;GO:0005829;GO:0005829;GO:0005829;GO:0006164;GO:0006164;GO:0006164;GO:0006189;GO:0006189;GO:0006189;GO:0006189;GO:…	K01587	-	COG0041	F	(RefSeq) PAICS bifunctional enzyme, isoform A	32228	Q9I7S8
FBgn0038180	270.704	423.604	117.804	0.278098	-1.84633	3.96246e-09	2.11287e-07	3R	13767549	13770732	+	2122	Cht5	GO:0004553;GO:0004553;GO:0004568;GO:0004568;GO:0004568;GO:0004568;GO:0005576;GO:0005576;GO:0005576;GO:0005615;GO:0005615;GO:0005975;GO:0005975;GO:0006030;GO:0006030;GO:0006032;GO:0006032;GO:0006032;GO:0008061;GO:0008061;GO:0008061;GO:0008061;GO:0008152;GO:0016787;GO:0016798;GO:0018990;GO:0018990;GO:0040003;GO:0040003;GO:0042060;GO:0042060;	K01183	EC:3.2.1.14	COG3325	G	(RefSeq) chitinase 5	41687	Q9VFR3
FBgn0020907	327.846	133.647	522.046	3.90616	1.96575	4.56335e-09	2.42314e-07	3R	16574543	16583663	-	1283	Scp2	GO:0003924;GO:0003924;GO:0005509;GO:0005509;GO:0005509;GO:0005783;GO:0005783;GO:0017156;	-	-	NOG69852	S	(RefSeq) sarcoplasmic calcium-binding protein 2	42015	O16158
FBgn0051015	386.206	183.322	589.091	3.21342	1.68411	4.60078e-09	2.43288e-07	3R	30646106	30648551	-	1949	PH4alphaPV	GO:0004656;GO:0004656;GO:0004656;GO:0005506;GO:0005506;GO:0005515;GO:0005783;GO:0005783;GO:0005783;GO:0016491;GO:0016491;GO:0016491;GO:0016702;GO:0016702;GO:0016705;GO:0016705;GO:0018401;GO:0018401;GO:0031418;GO:0031418;GO:0055114;GO:0055114;GO:0055114;	K00472	EC:1.14.11.2	-	-	(RefSeq) prolyl-4-hydroxylase-alpha PV	43640	Q8T5S8
FBgn0025726	62.3146	17.9574	106.672	5.94027	2.57053	5.21366e-09	2.74558e-07	4	867824	912331	-	22598	unc-13	GO:0005516;GO:0005516;GO:0005516;GO:0005886;GO:0005886;GO:0007268;GO:0007268;GO:0007268;GO:0007269;GO:0007269;GO:0007528;GO:0007528;GO:0008021;GO:0008021;GO:0016079;GO:0016079;GO:0016081;GO:0016081;GO:0016082;GO:0016082;GO:0016082;GO:0016188;GO:0016188;GO:0017075;GO:0017075;GO:0019992;GO:0019992;GO:0030672;GO:0030672;GO:0031594;GO:0031594;GO:0035249;GO:0035249;GO:0035556;GO:0035556;GO:0042734;GO:…	K15293	-	-	-	(RefSeq) unc-13, isoform D	43841	Q8IM87
FBgn0052073	658.213	325.705	990.72	3.04177	1.60491	5.63307e-09	2.95423e-07	3L	11107008	11107582	-	575	CG32073	GO:0003674;GO:0005575;GO:0008150;GO:0003674;GO:0005575;GO:0008150;	-	-	-	-	(RefSeq) uncharacterized protein, isoform B	326191	Q9VTF2
FBgn0033999	1176.74	84.2559	2269.22	26.9324	4.75127	6.69257e-09	3.4955e-07	2R	15214060	15215686	-	1555	CG8093	GO:0005615;GO:0005615;GO:0006629;GO:0006629;GO:0006629;GO:0016042;GO:0016042;GO:0016298;GO:0016298;GO:0016787;GO:0016788;GO:0016788;GO:0032504;GO:0032504;GO:0044255;GO:0005615;GO:0005615;GO:0006629;GO:0006629;GO:0006629;GO:0016042;GO:0016042;GO:0016298;GO:0016298;GO:0016787;GO:0016788;GO:0016788;GO:0032504;GO:0032504;GO:0044255;	-	-	COG0596	R	(RefSeq) uncharacterized protein, isoform B	36686	Q4V6L4
FBgn0259716	1266.32	1924.11	608.531	0.316266	-1.66079	6.86955e-09	3.57329e-07	2L	6383435	6385512	-	2078	Nepl6	GO:0004222;GO:0004222;GO:0005575;GO:0006508;GO:0006508;GO:0008237;GO:0008237;GO:0016787;	-	-	COG3590	O	(RefSeq) Neprilysin-like 6	33893	Q9VME2
FBgn0033582	618.55	312.679	924.422	2.95646	1.56387	6.98729e-09	3.61976e-07	2R	11217416	11219771	-	1433	CG9084	GO:0008150;GO:0016020;GO:0017121;GO:0017121;GO:0017121;GO:0017128;GO:0017128;GO:0017128;GO:0017121;GO:0017121;GO:0017128;GO:0017128;GO:0017121;GO:0017121;GO:0017128;GO:0017128;GO:0017121;GO:0017121;GO:0017128;GO:0017128;	-	-	NOG306004	-	(RefSeq) uncharacterized protein, isoform C	36172	A0A0B4KEL2
FBgn0035360	2024.29	1053.93	2994.64	2.8414	1.5066	7.93437e-09	4.09375e-07	3L	2648048	2650205	+	1865	CG1246	GO:0016020;GO:0016021;GO:0016021;GO:0016020;GO:0016021;GO:0016021;GO:0016020;GO:0016021;GO:0016021;GO:0016020;GO:0016021;GO:0016021;	-	-	NOG140345	S	(RefSeq) uncharacterized protein, isoform C	38330	Q9VZZ0
FBgn0036493	898.989	1693.8	104.178	0.0615053	-4.02315	8.46256e-09	4.34866e-07	3L	15304255	15311195	+	5047	CG7255	GO:0000064;GO:0000064;GO:0003333;GO:0003333;GO:0015171;GO:0015171;GO:0015181;GO:0015181;GO:0015189;GO:0015189;GO:0016020;GO:0016020;GO:0016020;GO:0016021;GO:0016021;GO:0022857;GO:0022857;GO:0055085;GO:0055085;GO:0097638;GO:0097638;GO:1903352;GO:1903352;GO:1903401;GO:0000064;GO:0000064;GO:0003333;GO:0003333;GO:0015171;GO:0015171;GO:0015181;GO:0015181;GO:0015189;GO:0015189;GO:0016020;GO:0016020;GO:…	-	-	COG0531	E	(RefSeq) uncharacterized protein, isoform F	39662	Q2PDY3
FBgn0038700	592.65	300.978	884.322	2.93816	1.55491	8.55402e-09	4.37801e-07	3R	19387861	19389866	+	1619	CG3734	GO:0006508;GO:0006508;GO:0006508;GO:0008236;GO:0008236;GO:0008239;GO:0008239;GO:0006508;GO:0006508;GO:0006508;GO:0008236;GO:0008236;GO:0008239;GO:0008239;	-	-	NOG325573	-	(RefSeq) uncharacterized protein, isoform B	42318	Q8SXS7
FBgn0033777	1678.2	874.465	2481.94	2.83824	1.505	8.70706e-09	4.43851e-07	2R	12849358	12869423	-	3022	CG17574	GO:0016020;GO:0016021;GO:0016021;GO:0016020;GO:0016021;GO:0016021;GO:0016020;GO:0016021;GO:0016021;GO:0016020;GO:0016021;GO:0016021;GO:0016020;GO:0016021;GO:0016021;GO:0016020;GO:0016021;GO:0016021;GO:0016020;GO:0016021;GO:0016021;	-	-	-	-	(RefSeq) uncharacterized protein, isoform E	36415	A8DYC3
FBgn0001255	90.2476	149.847	30.648	0.204529	-2.28963	8.9587e-09	4.54859e-07	3R	8028453	8029546	-	1094	ImpE3	GO:0005886;GO:0005886;GO:0007561;GO:0007561;GO:0019898;GO:0019898;	-	-	NOG45623	R	(RefSeq) Ecdysone-inducible gene E3	48239	Q9VHW8
FBgn0028424	59.9283	13.8722	105.984	7.64002	2.93358	9.1471e-09	4.61824e-07	2R	16289320	16291333	+	1495	JhI-26	GO:0003674;GO:0005575;GO:0045924;GO:0045924;	-	-	NOG69210	K	(RefSeq) juvenile hormone-inducible protein 26	36819	Q7K0P0
FBgn0004898	120.242	193.109	47.3742	0.245323	-2.02724	9.16835e-09	4.61824e-07	3R	25095012	25096099	+	1088	fd96Cb	GO:0000981;GO:0000981;GO:0003677;GO:0003700;GO:0003700;GO:0005634;GO:0005634;GO:0005634;GO:0006355;GO:0006355;GO:0006357;GO:0006357;GO:0007275;GO:0007275;GO:0009653;GO:0009653;GO:0030154;GO:0030154;GO:0043565;GO:0043565;	K09411	-	COG5025	K	(RefSeq) forkhead domain 96Cb	43011	P32029
FBgn0026878	66.3565	112.801	19.912	0.176523	-2.50207	9.99911e-09	5.01688e-07	X	2042730	2043818	-	897	CG4325	GO:0004842;GO:0005575;GO:0006963;GO:0006963;GO:0008270;GO:0008270;GO:0016567;GO:0016567;GO:0035556;GO:0035556;GO:0061630;GO:0004842;GO:0005575;GO:0006963;GO:0006963;GO:0008270;GO:0008270;GO:0016567;GO:0016567;GO:0035556;GO:0035556;GO:0061630;	-	-	-	-	(RefSeq) uncharacterized protein, isoform B	31167	Q9XZS4
FBgn0034436	2463.79	1318.04	3609.55	2.73857	1.45342	1.05914e-08	5.29322e-07	2R	19357532	19363124	+	3896	CG11961	GO:0006508;GO:0006508;GO:0016020;GO:0016021;GO:0016021;GO:0006508;GO:0006508;GO:0016020;GO:0016021;GO:0016021;GO:0006508;GO:0006508;GO:0016020;GO:0016021;GO:0016021;	-	-	COG2234	R	(RefSeq) uncharacterized protein, isoform C	37221	Q4U2G8
FBgn0034292	4158.13	2167.23	6149.03	2.83728	1.50451	1.06504e-08	5.30191e-07	2R	18046386	18047484	-	854	CG5767	-	-	-	NOG272068	-	(RefSeq) uncharacterized protein	37055	A1ZB21
FBgn0052473	9753.83	5236.02	14271.6	2.72567	1.44661	1.11324e-08	5.52026e-07	3R	13302648	13312785	+	4559	CG32473	GO:0004177;GO:0005737;GO:0005737;GO:0006508;GO:0006508;GO:0006508;GO:0006508;GO:0008233;GO:0008237;GO:0008237;GO:0008237;GO:0008270;GO:0008270;GO:0008270;GO:0008270;GO:0016787;GO:0042277;GO:0042277;GO:0043171;GO:0043171;GO:0046872;GO:0070006;GO:0070006;GO:0004177;GO:0005737;GO:0005737;GO:0006508;GO:0006508;GO:0006508;GO:0006508;GO:0008233;GO:0008237;GO:0008237;GO:0008237;GO:0008270;GO:0008270;GO:…	K11141	EC:3.4.11.7	-	-	(RefSeq) uncharacterized protein, isoform B	41636	Q8INH5
FBgn0051041	1148.94	148.761	2149.12	14.4469	3.85269	1.2301e-08	6.07613e-07	3R	29590070	29590906	-	700	CG31041	GO:0003674;GO:0005575;GO:0008150;	-	-	-	-	(RefSeq) uncharacterized protein	318567	Q8IMK8
FBgn0261349	51.4596	89.5936	13.3256	0.148734	-2.74919	1.28546e-08	6.32507e-07	2L	18673363	18675094	-	1558	Mst36Fb	GO:0007283;GO:0007283;	-	-	-	-	(RefSeq) Male-specific transcript 36Fb	8673957	E1JHL3
FBgn0085195	10713.1	17517.4	3908.72	0.223134	-2.16402	1.3518e-08	6.62588e-07	2L	14743193	14743879	+	613	CG34166	-	-	-	-	-	(RefSeq) uncharacterized protein, isoform A	5740596	Q8MYT4
FBgn0051778	284.135	436.65	131.62	0.301433	-1.73009	1.35732e-08	6.62745e-07	2L	3704106	3705488	-	1137	CG31778	GO:0004867;GO:0004867;GO:0010951;GO:0004867;GO:0004867;GO:0010951;	-	-	NOG257175	-	(RefSeq) uncharacterized protein, isoform B	261616	Q8SZI8
FBgn0039241	2279.83	3883.02	676.629	0.174253	-2.52074	1.40134e-08	6.81629e-07	3R	24877045	24881478	+	2285	CG11089	GO:0003824;GO:0003824;GO:0003937;GO:0003937;GO:0003937;GO:0004643;GO:0004643;GO:0004643;GO:0005829;GO:0005829;GO:0006164;GO:0006164;GO:0006189;GO:0006189;GO:0016740;GO:0016787;GO:0042060;GO:0042060;GO:0003824;GO:0003824;GO:0003937;GO:0003937;GO:0003937;GO:0004643;GO:0004643;GO:0004643;GO:0005829;GO:0005829;GO:0006164;GO:0006164;GO:0006189;GO:0006189;GO:0016740;GO:0016787;GO:0042060;GO:0042060;	K00602	-	-	-	(RefSeq) uncharacterized protein, isoform B	42973	Q9VC18
FBgn0033355	1050.37	548.576	1552.17	2.82944	1.50052	1.41307e-08	6.8472e-07	2R	8940415	8941136	+	722	CG13748	GO:0004867;GO:0004867;GO:0004867;GO:0005615;GO:0005615;GO:0010951;	-	-	NOG319047	-	(RefSeq) uncharacterized protein	35896	A1Z7L2
FBgn0036321	3118.55	1119.77	5117.32	4.57	2.19219	1.51512e-08	7.31388e-07	3L	12885039	12889244	+	4206	CG14120	GO:0000014;GO:0000014;GO:0000737;GO:0000737;GO:0003676;GO:0003676;GO:0004518;GO:0004519;GO:0004519;GO:0004521;GO:0004521;GO:0004529;GO:0005634;GO:0005739;GO:0005739;GO:0005743;GO:0005743;GO:0006309;GO:0006309;GO:0016787;GO:0016787;GO:0046872;GO:0046872;GO:0090502;	-	-	-	-	(RefSeq) uncharacterized protein	39463	Q9VU22
FBgn0039435	4330.85	1300.17	7361.53	5.66197	2.5013	1.53623e-08	7.3878e-07	3R	26620608	26621364	-	757	TwdlP	GO:0005214;GO:0005214;GO:0010171;GO:0010171;GO:0031012;GO:0031012;GO:0040003;GO:0040003;	-	-	NOG330294	-	(RefSeq) TweedleP	43201	Q9VBE1
FBgn0002732	60.9725	104.646	17.2993	0.165314	-2.59672	1.56013e-08	7.47456e-07	3R	26010893	26011568	+	676	E(spl)malpha-BFM	GO:0001708;GO:0001708;GO:0005575;GO:0007219;GO:0007219;GO:0007219;GO:0007423;GO:0007423;GO:0007423;GO:0031625;GO:0031625;GO:0045746;GO:0045746;	-	-	NOG267324	-	(RefSeq) enhancer of split malpha, bearded family member	43153	O97178;A0A1B2AKK5
FBgn0029831	977.771	1602.43	353.114	0.220362	-2.18205	1.76859e-08	8.44152e-07	X	5988791	5992640	+	3751	CG5966	GO:0005575;GO:0005576;GO:0005615;GO:0005615;GO:0006629;GO:0006629;GO:0016042;GO:0016042;GO:0016042;GO:0016298;GO:0016298;GO:0016298;GO:0016787;GO:0046872;GO:0046872;GO:0052689;GO:0052689;GO:0005575;GO:0005576;GO:0005615;GO:0005615;GO:0006629;GO:0006629;GO:0016042;GO:0016042;GO:0016042;GO:0016298;GO:0016298;GO:0016298;GO:0016787;GO:0046872;GO:0046872;GO:0052689;GO:0052689;GO:0052689;GO:0080030;GO:…	-	-	NOG40923	-	(RefSeq) uncharacterized protein, isoform B	31532	X2JDV7
FBgn0040259	738.051	377.011	1099.09	2.91527	1.54363	1.84205e-08	8.75934e-07	3R	11157098	11159744	+	1994	Ugt302C1	GO:0006011;GO:0006011;GO:0008194;GO:0008194;GO:0008194;GO:0012505;GO:0012505;GO:0015020;GO:0016020;GO:0016021;GO:0016021;GO:0016740;GO:0016757;GO:0016758;GO:0016758;GO:0043231;GO:0043231;	-	-	COG1819	CG	(RefSeq) UDP-glycosyltransferase family 302 member C1	53510	Q9VGT3
FBgn0051004	4435.06	2406.37	6463.76	2.68611	1.42552	1.86709e-08	8.84541e-07	3R	31178389	31195762	-	5175	mesh	GO:0007160;GO:0007160;GO:0016020;GO:0016021;GO:0016021;GO:0007160;GO:0007160;GO:0016020;GO:0016021;GO:0016021;GO:0007160;GO:0007160;GO:0003674;GO:0005515;GO:0005886;GO:0005918;GO:0005920;GO:0005920;GO:0007155;GO:0007160;GO:0007160;GO:0007275;GO:0007275;GO:0016020;GO:0016021;GO:0016021;GO:0016327;GO:0016327;GO:0030054;GO:0090528;GO:0090528;	-	-	NOG299565	-	(RefSeq) mesh, isoform D	43688	Q0KHY3
FBgn0032839	25.5521	2.94456	48.1597	16.3555	4.0317	2.03208e-08	9.59143e-07	2L	20024975	20025811	-	837	AANATL3	GO:0004060;GO:0005737;GO:0005737;GO:0008080;GO:0008080;GO:0008080;GO:0008080;GO:0016740;GO:0016746;	-	-	NOG316104	-	(RefSeq) arylalkylamine N-acetyltransferase-like 3	35285	Q9VIQ1
FBgn0032614	253.955	118.25	389.66	3.29523	1.72038	2.15024e-08	1.01117e-06	2L	16842300	16848716	-	2818	CG13284	GO:0005783;GO:0005783;GO:0007030;GO:0008285;GO:0016020;GO:0016021;GO:0016021;GO:0005783;GO:0005783;GO:0007030;GO:0008285;GO:0016020;GO:0016021;GO:0016021;GO:0005783;GO:0005783;GO:0007030;GO:0008285;GO:0016020;GO:0016021;GO:0016021;GO:0005783;GO:0005783;GO:0007030;GO:0008285;GO:0016020;GO:0016021;GO:0016021;GO:0005783;GO:0005783;GO:0007030;GO:0008285;GO:0016020;GO:0016021;GO:0016021;	-	-	COG0300	R	(RefSeq) uncharacterized protein, isoform C	35021	D5SHN1
FBgn0028950	1159.4	625.447	1693.36	2.70744	1.43693	2.17407e-08	1.01861e-06	2L	15610171	15611719	-	1549	CG15255	GO:0004222;GO:0004222;GO:0004222;GO:0004222;GO:0006508;GO:0006508;GO:0006508;GO:0008233;GO:0008237;GO:0008237;GO:0008237;GO:0008270;GO:0008270;GO:0016787;GO:0046872;GO:0004222;GO:0004222;GO:0004222;GO:0004222;GO:0006508;GO:0006508;GO:0006508;GO:0008233;GO:0008237;GO:0008237;GO:0008237;GO:0008270;GO:0008270;GO:0016787;GO:0046872;	-	-	-	-	(RefSeq) uncharacterized protein, isoform B	34913	Q9V445
FBgn0053012	610.32	315.178	905.462	2.87286	1.52249	2.35437e-08	1.09905e-06	2R	12367353	12370886	+	2849	CG33012	GO:0006508;GO:0006508;GO:0016020;GO:0016021;GO:0016021;	-	-	-	-	(RefSeq) uncharacterized protein	36342	A1Z8X9
FBgn0035006	1722.83	186.873	3258.79	17.4385	4.1242	2.4344e-08	1.13226e-06	2R	24451084	24453040	-	1766	CG4563	GO:0003824;GO:0003824;GO:0006633;GO:0006633;GO:0015645;GO:0015645;GO:0016405;GO:0016405;GO:0016874;	-	-	COG0318	I	(RefSeq) uncharacterized protein	37901	Q9W171
FBgn0085465	29.6644	54.5325	4.79621	0.0879514	-3.50715	2.62334e-08	1.2157e-06	3R	28282580	28283548	+	853	CG34436	GO:0004252;GO:0004252;GO:0006508;GO:0006508;GO:0016787;GO:0016787;	-	-	NOG313926	-	(RefSeq) uncharacterized protein	5740743	A8JRE8
FBgn0053158	671.753	349.322	994.185	2.84605	1.50896	2.78212e-08	1.28461e-06	3L	16419597	16496560	+	3436	CG33158	GO:0003924;GO:0003924;GO:0003924;GO:0005525;GO:0005525;GO:0005829;GO:0005829;GO:0042256;GO:0042256;GO:0043022;GO:0043022;GO:1990904;GO:1990904;	K14536	EC:3.6.5.-	-	-	(RefSeq) uncharacterized protein	39834	Q9VV61
FBgn0259715	495.649	255.161	736.136	2.88499	1.52857	3.05218e-08	1.40423e-06	2L	6395853	6397249	-	1397	CG42369	GO:0003674;GO:0005575;GO:0008150;	-	-	-	-	(RefSeq) uncharacterized protein	33894	Q9VME1
FBgn0036066	100.037	38.2197	161.855	4.23484	2.08231	3.0673e-08	1.4061e-06	3L	10086747	10089400	-	2112	CG14160	GO:0016020;GO:0016021;GO:0016021;GO:0016021;GO:0022857;GO:0022857;GO:0055085;GO:0055085;	-	-	-	-	(RefSeq) uncharacterized protein	39177	Q9VT78
FBgn0051288	332.84	165.426	500.254	3.02403	1.59647	3.15892e-08	1.44291e-06	3R	25297960	25299557	-	1377	CG31288	-	-	-	-	-	(RefSeq) uncharacterized protein	318664	Q8IMT4
FBgn0010357	15488.7	1289.16	29688.3	23.0292	4.52539	3.33921e-08	1.51982e-06	2R	11346325	11347395	+	1071	betaTry	GO:0004252;GO:0004252;GO:0004252;GO:0004252;GO:0005576;GO:0005615;GO:0005615;GO:0006508;GO:0006508;GO:0006508;GO:0006508;GO:0008233;GO:0008236;GO:0008236;GO:0016787;GO:0004252;GO:0004252;GO:0004252;GO:0004252;GO:0005576;GO:0005615;GO:0005615;GO:0006508;GO:0006508;GO:0006508;GO:0006508;GO:0008233;GO:0008236;GO:0008236;GO:0016787;	K01312	EC:3.4.21.4	NOG245986	-	(RefSeq) betaTrypsin, isoform B	47901	P35004;A0A0B4LF52
FBgn0033760	1224.16	664.344	1783.97	2.68532	1.42509	3.4807e-08	1.57858e-06	2R	12640690	12648224	-	2189	CG8785	GO:0003333;GO:0003333;GO:0003333;GO:0005774;GO:0015171;GO:0015171;GO:0015171;GO:0016020;GO:0016021;GO:0016021;GO:0003333;GO:0003333;GO:0003333;GO:0005774;GO:0015171;GO:0015171;GO:0015171;GO:0016020;GO:0016021;GO:0016021;	K14209	-	COG0814	E	(RefSeq) uncharacterized protein, isoform A	36391	Q7K2W3
FBgn0030097	609.229	1029.95	188.509	0.183028	-2.44987	3.75541e-08	1.69713e-06	X	9189326	9190605	-	869	CG12115	GO:0003674;GO:0005575;GO:0008150;	-	-	-	-	(RefSeq) uncharacterized protein	31853	Q9I7W3
FBgn0036622	3406.99	1859.02	4954.96	2.66536	1.41433	3.83635e-08	1.72758e-06	3L	16378974	16381570	-	1628	Agpat4	GO:0003841;GO:0003841;GO:0003841;GO:0006644;GO:0012505;GO:0016020;GO:0016021;GO:0016021;GO:0016740;GO:0016746;GO:0016746;GO:0016746;GO:0016746;GO:0003841;GO:0003841;GO:0003841;GO:0006644;GO:0012505;GO:0016020;GO:0016021;GO:0016021;GO:0016740;GO:0016746;GO:0016746;GO:0016746;GO:0016746;GO:0003841;GO:0003841;GO:0003841;GO:0006644;GO:0012505;GO:0016020;GO:0016021;GO:0016021;GO:0016740;GO:0016746;GO:…	K13523	-	COG0204	I	(RefSeq) 1-Acylglycerol-3-phosphate O-acyltransferase 4, isoform C	39819	Q9VV49
FBgn0037562	121.147	32.9675	209.327	6.34949	2.66664	3.96136e-08	1.77759e-06	3R	8287876	8288613	+	681	Nazo	GO:0050905;GO:0050905;GO:0051607;	K23168	-	NOG283029	-	(RefSeq) nazo	40976	Q9VHT9
FBgn0039644	387.207	194.006	580.408	2.9917	1.58097	4.20287e-08	1.87934e-06	3R	29158122	29164966	+	5031	rdog	GO:0000166;GO:0005524;GO:0005524;GO:0005524;GO:0016020;GO:0016020;GO:0016020;GO:0016021;GO:0016021;GO:0016021;GO:0016787;GO:0016887;GO:0016887;GO:0016887;GO:0042626;GO:0042626;GO:0042626;GO:0055085;GO:0055085;GO:0055085;GO:0000166;GO:0005524;GO:0005524;GO:0005524;GO:0016020;GO:0016020;GO:0016020;GO:0016021;GO:0016021;GO:0016021;GO:0016787;GO:0016887;GO:0016887;GO:0016887;GO:0042626;GO:0042626;GO:…	-	-	COG1132	V	(RefSeq) red dog mine, isoform B	43450	Q961D3
FBgn0033234	147.515	64.1499	230.879	3.59906	1.84762	4.2355e-08	1.88732e-06	2R	7926653	7929922	+	2420	MFS12	GO:0005886;GO:0005886;GO:0006820;GO:0016020;GO:0016021;GO:0016021;GO:0016021;GO:0022857;GO:0055085;GO:0055085;GO:0005886;GO:0005886;GO:0006820;GO:0016020;GO:0016021;GO:0016021;GO:0016021;GO:0022857;GO:0055085;GO:0055085;GO:0005886;GO:0005886;GO:0006820;GO:0016020;GO:0016021;GO:0016021;GO:0016021;GO:0022857;GO:0055085;GO:0055085;	-	-	COG0477	G	(RefSeq) major facilitator superfamily transporter 12, isoform C	35745	A0A0B4K6S9
FBgn0029827	318.698	157.091	480.305	3.0575	1.61235	4.26922e-08	1.89571e-06	X	5952565	5954046	+	1158	CG6048	GO:0004252;GO:0004252;GO:0004252;GO:0006508;GO:0006508;GO:0006508;GO:0006508;GO:0008233;GO:0008236;GO:0016787;GO:2000331;GO:2000331;	-	-	-	-	(RefSeq) uncharacterized protein	31528	Q9W453
FBgn0025678	3865.52	5604.07	2126.98	0.379542	-1.39767	4.30793e-08	1.90626e-06	2L	16354886	16356735	-	1781	CaBP1	GO:0003756;GO:0003756;GO:0005623;GO:0005783;GO:0005783;GO:0005783;GO:0005788;GO:0005788;GO:0006909;GO:0006909;GO:0009986;GO:0009986;GO:0012505;GO:0012505;GO:0015037;GO:0015037;GO:0016853;GO:0016853;GO:0016853;GO:0045454;GO:0045454;GO:0055114;GO:2000427;GO:2000427;GO:0003756;GO:0003756;GO:0005623;GO:0005783;GO:0005783;GO:0005783;GO:0005788;GO:0005788;GO:0006909;GO:0006909;GO:0009986;GO:0009986;GO:…	K09584	EC:5.3.4.1	COG0526	O	(RefSeq) calcium-binding protein 1, isoform B	34976	Q9V438
FBgn0051446	271.052	81.4514	460.653	5.65556	2.49967	4.36404e-08	1.92441e-06	3R	15693086	15694194	+	884	CG31446	GO:0003674;GO:0005575;GO:0008150;GO:0016020;GO:0016021;GO:0016021;GO:0003674;GO:0005575;GO:0008150;GO:0016020;GO:0016021;GO:0016021;	-	-	NOG314411	-	(RefSeq) uncharacterized protein, isoform B	318741	A0A0B4KH75
FBgn0037724	16986.8	9480.04	24493.5	2.58369	1.36943	4.4399e-08	1.9511e-06	3R	9644978	9646154	-	1177	Fst	GO:0003674;GO:0005615;GO:0005615;GO:0009409;GO:0009409;GO:0009631;GO:0009631;	-	-	-	-	(RefSeq) frost	41169	Q9VH99
FBgn0038241	81.534	132.877	30.191	0.22721	-2.1379	4.47871e-08	1.9614e-06	3R	14564323	14564805	-	483	CG8087	-	-	-	-	-	(RefSeq) uncharacterized protein	41764	Q9VFI5
FBgn0011774	327.568	163.352	491.784	3.01059	1.59004	4.67759e-08	2.04148e-06	3R	11410047	11412440	+	2149	Irbp	GO:0000166;GO:0000723;GO:0000723;GO:0000723;GO:0000723;GO:0000784;GO:0000784;GO:0003677;GO:0003677;GO:0003677;GO:0003677;GO:0003678;GO:0003678;GO:0003678;GO:0003684;GO:0003684;GO:0003690;GO:0004003;GO:0004386;GO:0005524;GO:0005524;GO:0005634;GO:0005634;GO:0005634;GO:0005694;GO:0006281;GO:0006303;GO:0006303;GO:0006303;GO:0006303;GO:0006310;GO:0006310;GO:0006974;GO:0016787;GO:0032508;GO:0042162;GO:…	K10884	-	NOG305318	-	(RefSeq) inverted repeat-binding protein, isoform A	117419	Q23976;L0CQ48
FBgn0263235	696.076	228.178	1163.97	5.10116	2.35082	4.8471e-08	2.10824e-06	2L	12111110	12112256	+	1147	Phae2	GO:0004252;GO:0004252;GO:0004252;GO:0004252;GO:0006508;GO:0006508;GO:0006508;GO:0008236;GO:0016787;GO:0004252;GO:0004252;GO:0004252;GO:0004252;GO:0006508;GO:0006508;GO:0006508;GO:0008236;GO:0016787;	-	-	-	-	(RefSeq) phaedra 2, isoform C	34638	Q9VKA8
FBgn0030105	953.636	1608.95	298.318	0.185411	-2.4312	4.9209e-08	2.13306e-06	X	9216872	9217466	+	542	CG15369	GO:0004869;GO:0004869;GO:0010951;GO:0004869;GO:0004869;GO:0010951;	-	-	-	-	(RefSeq) uncharacterized protein, isoform B	31862	Q9W370
FBgn0035665	56309.1	31697.6	80920.6	2.5529	1.35213	4.94411e-08	2.13586e-06	3L	6050757	6051690	+	875	Jon65Aiii	GO:0004175;GO:0004175;GO:0004252;GO:0004252;GO:0004252;GO:0006508;GO:0006508;GO:0006508;GO:0006508;GO:0008233;GO:0008236;GO:0016787;	-	-	COG5640	O	(RefSeq) jonah 65Aiii	38683	Q9VRS7
FBgn0032810	436.62	223.315	649.925	2.91034	1.54119	5.13395e-08	2.20779e-06	2L	19565863	19567359	+	1146	CG13077	GO:0016020;GO:0016021;GO:0016021;GO:0016491;GO:0020037;GO:0055114;GO:0055114;GO:0016020;GO:0016021;GO:0016021;GO:0016491;GO:0020037;GO:0055114;GO:0055114;	-	-	NOG281355	-	(RefSeq) uncharacterized protein, isoform B	35252	M9PG89
FBgn0024912	98.2323	37.4124	159.052	4.25132	2.08791	5.14527e-08	2.20779e-06	3R	6658806	6660100	-	1295	agt	GO:0003824;GO:0003824;GO:0003908;GO:0003908;GO:0003908;GO:0003908;GO:0006281;GO:0006281;GO:0006307;GO:0006307;GO:0008168;GO:0016740;GO:0032259;GO:0003824;GO:0003824;GO:0003908;GO:0003908;GO:0003908;GO:0003908;GO:0006281;GO:0006281;GO:0006307;GO:0006307;GO:0008168;GO:0016740;GO:0032259;	-	-	COG0350	L	(RefSeq) O-6-alkylguanine-DNA alkyltransferase, isoform B	40816	O76339
FBgn0039239	1090.28	1579.82	600.741	0.380259	-1.39494	5.19067e-08	2.21979e-06	3R	24864191	24864732	-	542	CG13641	-	-	-	NOG244531	-	(RefSeq) uncharacterized protein	42969	Q9VC22
FBgn0023094	235.075	356.164	113.987	0.32004	-1.64368	5.48237e-08	2.3367e-06	3L	19813770	19815938	-	1625	cyc	GO:0000122;GO:0000122;GO:0000977;GO:0003053;GO:0003053;GO:0003677;GO:0003677;GO:0003677;GO:0003700;GO:0003700;GO:0005515;GO:0005634;GO:0005634;GO:0005634;GO:0005634;GO:0005654;GO:0005654;GO:0005667;GO:0005667;GO:0005737;GO:0005737;GO:0006355;GO:0006355;GO:0007622;GO:0007622;GO:0007623;GO:0007623;GO:0007623;GO:0008062;GO:0008062;GO:0032922;GO:0032922;GO:0042594;GO:0042594;GO:0045187;GO:0045187;GO:…	K02296	-	NOG293303	-	(RefSeq) cycle	40162	O61734
FBgn0042105	258.306	124.641	391.972	3.14482	1.65298	5.56259e-08	2.36299e-06	3R	7786170	7787923	-	1509	CG18748	-	-	-	NOG281752	-	(RefSeq) uncharacterized protein, isoform B	59144	Q4V467
FBgn0053966	241.24	116.796	365.683	3.13097	1.64661	5.75326e-08	2.43587e-06	3L	1234130	1235420	+	1163	CG33966	GO:1902936;	-	-	-	-	(RefSeq) uncharacterized protein	3885642	Q2MGL8
FBgn0028532	1400.96	497.662	2304.26	4.63017	2.21107	5.80849e-08	2.45111e-06	2L	13849400	13850329	+	867	CG7968	-	-	-	-	-	(RefSeq) uncharacterized protein	34802	Q9V3H6
FBgn0023496	33.4512	6.54727	60.3551	9.21836	3.20451	5.97336e-08	2.51236e-06	2L	10699408	10701544	-	1681	Lip1	GO:0005576;GO:0005576;GO:0006629;GO:0006629;GO:0006629;GO:0007586;GO:0007586;GO:0016042;GO:0016042;GO:0016298;GO:0016787;GO:0016788;GO:0016788;GO:0044255;GO:0005576;GO:0005576;GO:0006629;GO:0006629;GO:0006629;GO:0007586;GO:0007586;GO:0016042;GO:0016042;GO:0016298;GO:0016787;GO:0016788;GO:0016788;GO:0044255;	-	-	COG0596	R	(RefSeq) lipase 1, isoform B	43973	O46107;X2JDS0
FBgn0035798	1347.41	724.619	1970.19	2.71893	1.44304	6.03999e-08	2.53203e-06	3L	7562610	7569499	+	5438	frac	GO:0005509;GO:0005509;GO:0007412;GO:0007412;GO:0005509;GO:0005509;GO:0007412;GO:0007412;GO:0031012;GO:0005509;GO:0005509;GO:0007412;GO:0007412;GO:0005509;GO:0005509;GO:0007412;GO:0007412;GO:0031012;GO:0005509;GO:0005509;GO:0007412;GO:0007412;GO:0031012;	K17307	-	-	-	(RefSeq) faulty attraction, isoform C	38850	Q9VS89
FBgn0035670	25947.7	14788.2	37107.2	2.50924	1.32725	6.27404e-08	2.62152e-06	3L	6061372	6062910	-	936	CG10472	GO:0004252;GO:0004252;GO:0004252;GO:0006508;GO:0006508;GO:0006508;GO:0006508;GO:0008233;GO:0008236;GO:0016787;	-	-	-	-	(RefSeq) uncharacterized protein	38688	Q9VRT2
FBgn0041184	1119.91	539.323	1700.5	3.15303	1.65674	6.58811e-08	2.74375e-06	2L	18138675	18152417	-	3503	Socs36E	GO:0005942;GO:0005942;GO:0007298;GO:0007482;GO:0007616;GO:0007616;GO:0008586;GO:0030718;GO:0030718;GO:0035556;GO:0035556;GO:0042059;GO:0043551;GO:0043697;GO:0043697;GO:0046426;GO:0046854;GO:0046854;GO:0046935;GO:0046935;GO:0048072;GO:0048802;GO:0005118;GO:0005118;GO:0005126;GO:0005126;GO:0005942;GO:0005942;GO:0007298;GO:0007298;GO:0007482;GO:0007482;GO:0007616;GO:0007616;GO:0008586;GO:0008586;GO:…	K04698	-	-	-	(RefSeq) suppressor of cytokine signaling at 36E, isoform C	35085	Q9VJA1
FBgn0029507	1427.7	766.85	2088.55	2.72355	1.44549	6.81653e-08	2.82964e-06	2R	7009498	7011739	-	1248	Tsp42Ed	GO:0003674;GO:0005887;GO:0005887;GO:0016020;GO:0016021;GO:0016021;GO:0016021;GO:0016021;GO:0003674;GO:0005887;GO:0005887;GO:0016020;GO:0016021;GO:0016021;GO:0016021;GO:0016021;	K06497	-	NOG138621	S	(RefSeq) tetraspanin 42Ed, isoform B	35613	Q7JWV7
FBgn0020639	4095.85	1597.03	6594.68	4.12933	2.04591	6.92944e-08	2.86717e-06	3L	6136215	6136791	-	519	Lcp65Af	GO:0008010;GO:0008010;GO:0031012;GO:0040003;GO:0040003;GO:0042302;GO:0042302;GO:0042302;GO:0062129;	-	-	NOG264797	-	(RefSeq) Lcp65Af	45017	P92194
FBgn0085256	1907.14	2847.42	966.871	0.339561	-1.55826	7.5919e-08	3.1311e-06	2R	11248126	11248610	+	485	CG34227	GO:0005615;GO:0005615;	-	-	NOG250063	-	(RefSeq) uncharacterized protein	36186	A1Z8H0
FBgn0033945	170.038	57.7169	282.36	4.89216	2.29047	7.75421e-08	3.18773e-06	2R	14604549	14605297	-	688	CG12868	-	-	-	-	-	(RefSeq) uncharacterized protein	36620	Q4V4P1
FBgn0034295	1801.14	688.622	2913.66	4.23114	2.08105	8.05155e-08	3.29932e-06	2R	18052550	18054066	-	1221	CG10911	GO:0003674;GO:0005575;GO:0008150;	-	-	NOG266843	-	(RefSeq) uncharacterized protein	37058	Q7JW48
FBgn0265146	65.7468	109.635	21.8585	0.199376	-2.32644	8.97895e-08	3.66756e-06	3R	14153990	14154441	-	452	CG44215	-	-	-	-	-	(RefSeq) uncharacterized protein, isoform B	14462470	A0A1Z1CH16
FBgn0039564	311.641	132.644	490.637	3.69889	1.88709	9.32561e-08	3.79698e-06	3R	27954917	27957326	+	2346	Nep7	GO:0004222;GO:0004222;GO:0006508;GO:0006508;GO:0008237;GO:0008237;GO:0016787;	-	-	-	-	(RefSeq) neprilysin 7	43356	Q9VAY0
FBgn0032131	183.004	85.9234	280.085	3.25971	1.70474	9.43031e-08	3.82739e-06	2L	9589476	9591783	+	2077	CG3841	GO:0005575;GO:0008150;GO:0016787;GO:0016787;GO:0005575;GO:0008150;GO:0016787;GO:0016787;	K03927	-	-	-	(RefSeq) uncharacterized protein, isoform B	34278	Q9VLA4
FBgn0031813	5214.03	2934.1	7493.96	2.55409	1.35281	9.77175e-08	3.95337e-06	2L	6426724	6448403	-	2887	CG9527	GO:0003997;GO:0003997;GO:0003997;GO:0003997;GO:0005504;GO:0005504;GO:0005777;GO:0005777;GO:0005777;GO:0005777;GO:0006631;GO:0006631;GO:0006635;GO:0006635;GO:0006635;GO:0016402;GO:0016402;GO:0016491;GO:0016627;GO:0016627;GO:0033540;GO:0033540;GO:0050660;GO:0050660;GO:0055088;GO:0055088;GO:0055114;GO:0055114;GO:0055114;GO:0071949;GO:0071949;GO:0003997;GO:0003997;GO:0003997;GO:0003997;GO:0005504;GO:…	K00232	EC:1.3.3.6	COG1960	I	(RefSeq) uncharacterized protein, isoform B	33898	B7Z028
FBgn0035431	565.832	300.037	831.627	2.77175	1.4708	1.02553e-07	4.13587e-06	3L	3299336	3303112	-	1282	CG14968	GO:0005515;GO:0005515;GO:0005515;GO:0005515;GO:0005515;	-	-	NOG41516	-	(RefSeq) uncharacterized protein, isoform B	38406	Q9VZR5
FBgn0030539	2136.22	1085.47	3186.98	2.93604	1.55387	1.15107e-07	4.62752e-06	X	14174756	14175670	+	774	CG1368	-	-	-	-	-	(RefSeq) uncharacterized protein	32361	Q9VY62
FBgn0038302	327.659	166.181	489.136	2.94339	1.55748	1.1958e-07	4.79224e-06	3R	15213974	15214845	+	682	CG4210	GO:0008080;GO:0008080;GO:0008080;GO:0016740;GO:0016746;	-	-	-	-	(RefSeq) uncharacterized protein	41832	Q8MRT7
FBgn0038135	7583.52	4383.17	10783.9	2.46029	1.29883	1.20276e-07	4.80501e-06	3R	13294748	13298288	+	3145	CG8773	GO:0004177;GO:0005737;GO:0005737;GO:0006508;GO:0006508;GO:0006508;GO:0006508;GO:0008233;GO:0008237;GO:0008237;GO:0008237;GO:0008270;GO:0008270;GO:0008270;GO:0008270;GO:0016787;GO:0033227;GO:0033227;GO:0042277;GO:0042277;GO:0043171;GO:0043171;GO:0046872;GO:0070006;GO:0070006;	K11141	EC:3.4.11.7	-	-	(RefSeq) uncharacterized protein	41634	Q9VFX0
FBgn0052625	36.8436	5.9677	67.7194	11.3477	3.50432	1.21295e-07	4.83059e-06	X	13756164	13756826	-	595	CG32625	GO:0003674;GO:0005575;GO:0008150;	-	-	-	-	(RefSeq) uncharacterized protein	318128	Q8IR64
FBgn0005677	71.8166	117.582	26.051	0.221556	-2.17426	1.24854e-07	4.9568e-06	2L	16466512	16485998	-	4982	dac	GO:0005634;GO:0005634;GO:0005634;GO:0005667;GO:0005667;GO:0006351;GO:0006351;GO:0006355;GO:0006355;GO:0007411;GO:0007411;GO:0007479;GO:0007479;GO:0007483;GO:0007483;GO:0010629;GO:0010629;GO:0016319;GO:0016319;GO:0030182;GO:0030182;GO:0035211;GO:0035211;GO:0035215;GO:0035215;GO:0035263;GO:0035263;GO:0042051;GO:0042051;GO:0043704;GO:0043704;GO:0048098;GO:0048098;GO:0048749;GO:0048749;GO:0005634;GO:…	-	-	-	-	(RefSeq) dachshund, isoform G	34982	Q59DZ0
FBgn0016726	9018.25	5205.93	12830.6	2.46461	1.30136	1.27673e-07	5.053e-06	2R	21293768	21294404	+	389	RpL29	GO:0002181;GO:0002181;GO:0002181;GO:0003682;GO:0003682;GO:0003735;GO:0003735;GO:0003735;GO:0003735;GO:0003735;GO:0005840;GO:0005840;GO:0005840;GO:0006412;GO:0006412;GO:0022625;GO:0022625;GO:0022625;GO:0002181;GO:0002181;GO:0002181;GO:0003682;GO:0003682;GO:0003735;GO:0003735;GO:0003735;GO:0003735;GO:0003735;GO:0005840;GO:0005840;GO:0005840;GO:0006412;GO:0006412;GO:0022625;GO:0022625;GO:0022625;GO:…	K02905	-	NOG249125	-	(RefSeq) ribosomal protein L29, isoform A	37430	Q24154;A0A1B2AJK8
FBgn0039114	7358.54	10656	4061.13	0.381113	-1.39171	1.29959e-07	5.12756e-06	3R	23763857	23766662	+	1960	Lsd-1	GO:0005737;GO:0005737;GO:0005811;GO:0005811;GO:0005811;GO:0006642;GO:0006642;GO:0006869;GO:0006869;GO:0010883;GO:0010883;GO:0010898;GO:0010898;GO:0019915;GO:0019915;GO:0032994;GO:0032994;GO:0034389;GO:0034389;GO:0034389;GO:1990044;GO:1990044;	-	-	NOG68493	S	(RefSeq) lipid storage droplet-1, isoform A	42810	Q9VCI3
FBgn0032235	1697.29	877.909	2516.68	2.86667	1.51938	1.30889e-07	5.14831e-06	2L	10382263	10384723	+	1649	CG5096	GO:0005515;GO:0016020;GO:0016021;GO:0016021;	-	-	-	-	(RefSeq) uncharacterized protein	34410	Q9VKX6
FBgn0054054	25.8334	4.4047	47.2622	10.7299	3.42357	1.35885e-07	5.32836e-06	2R	11409810	11410438	-	545	CG34054	GO:0003674;GO:0005575;GO:0008150;	-	-	-	-	(RefSeq) uncharacterized protein	3885601	Q6IGP4
FBgn0038053	440.003	651.403	228.603	0.350939	-1.51071	1.38124e-07	5.39955e-06	3R	12449296	12456355	+	2004	CG18549	GO:0016020;GO:0016021;GO:0016021;	-	-	NOG302754	-	(RefSeq) uncharacterized protein	41538	Q9VG64
FBgn0267792	686.371	997.116	375.627	0.376713	-1.40846	1.38778e-07	5.40852e-06	2R	8600415	8612295	+	4244	rgr	GO:0000979;GO:0003676;GO:0003676;GO:0003700;GO:0003700;GO:0005634;GO:0005634;GO:0005634;GO:0006355;GO:0006355;GO:0010468;GO:0010468;GO:0000979;GO:0003676;GO:0003676;GO:0003700;GO:0003700;GO:0005634;GO:0005634;GO:0005634;GO:0006355;GO:0006355;GO:0010468;GO:0010468;	-	-	-	-	(RefSeq) regular, isoform C	35843	E1JH10
FBgn0030347	408.789	211.32	606.258	2.8689	1.5205	1.41178e-07	5.48529e-06	X	11873319	11875346	+	1529	CG15739	GO:0005575;GO:0005737;GO:0005737;GO:0016311;GO:0016311;GO:0016311;GO:0016787;GO:0016791;GO:0016791;GO:0016791;GO:0005575;GO:0005737;GO:0005737;GO:0016311;GO:0016311;GO:0016311;GO:0016787;GO:0016791;GO:0016791;GO:0016791;	K21013	EC:3.1.3.-	COG0647	G	(RefSeq) uncharacterized protein, isoform B	32146	Q9VYT0
FBgn0010812	1678	942.013	2414	2.56259	1.35761	1.45695e-07	5.64357e-06	3R	8033301	8037403	+	3987	unc-45	GO:0005515;GO:0007525;GO:0007525;GO:0031034;GO:0031034;GO:0034605;GO:0034605;GO:0045824;GO:0045824;GO:0050829;GO:0050829;GO:0051879;GO:0051879;GO:0061077;GO:0061077;GO:0061077;GO:0005515;GO:0007525;GO:0007525;GO:0031034;GO:0031034;GO:0034605;GO:0034605;GO:0045824;GO:0045824;GO:0050829;GO:0050829;GO:0051879;GO:0051879;GO:0061077;GO:0061077;GO:0061077;	K21991	-	-	-	(RefSeq) uncoordinated 45, isoform B	44910	Q9VHW4
FBgn0030114	569.981	838.256	301.706	0.359922	-1.47425	1.47585e-07	5.69947e-06	X	9250420	9255953	+	3415	CG17754	GO:0005515;GO:0005515;GO:0005515;GO:0005515;GO:0005515;GO:0005515;	K10442	-	NOG280486	-	(RefSeq) uncharacterized protein, isoform E	31873	X2JD28
FBgn0035300	914.903	1326.85	502.954	0.379058	-1.39951	1.59087e-07	6.12509e-06	3L	1971638	1974285	+	1578	CG1139	GO:0003333;GO:0003333;GO:0003333;GO:0003333;GO:0005774;GO:0005886;GO:0005886;GO:0006865;GO:0015171;GO:0015171;GO:0015171;GO:0015171;GO:0016020;GO:0016021;GO:0016021;GO:0040008;GO:0040008;GO:0040008;	K14209	-	COG0814	E	(RefSeq) uncharacterized protein	38264	Q9W056
FBgn0033775	185.607	283.884	87.33	0.307625	-1.70075	1.608e-07	6.17239e-06	2R	12840813	12842558	-	1617	Cyp9h1	GO:0004497;GO:0004497;GO:0005506;GO:0005506;GO:0005783;GO:0005789;GO:0005789;GO:0016020;GO:0016021;GO:0016491;GO:0016705;GO:0016705;GO:0020037;GO:0020037;GO:0031090;GO:0043231;GO:0046872;GO:0055114;GO:0055114;GO:0055114;	K15003	EC:1.14.-.-	COG2124	Q	(RefSeq) Cyp9h1	36412	Q9V6H1
FBgn0036945	2286.82	1279.42	3294.22	2.57477	1.36444	1.65752e-07	6.33777e-06	3L	20188522	20189779	+	898	Ssk	GO:0005515;GO:0005886;GO:0005887;GO:0005887;GO:0005887;GO:0005918;GO:0005920;GO:0005920;GO:0007496;GO:0007496;GO:0016020;GO:0016021;GO:0016021;GO:0016327;GO:0016327;GO:0019991;GO:0019991;GO:0019991;GO:0030054;GO:0060576;GO:0060576;GO:0061028;GO:0005515;GO:0005886;GO:0005887;GO:0005887;GO:0005887;GO:0005918;GO:0005920;GO:0005920;GO:0007496;GO:0007496;GO:0016020;GO:0016021;GO:0016021;GO:0016327;GO:…	-	-	NOG41444	-	(RefSeq) snakeskin, isoform A	40207	Q9VW87;C0MKE7
FBgn0033271	494.73	267.171	722.289	2.70347	1.43481	1.66103e-07	6.33777e-06	2R	8159406	8161565	-	1862	CG8708	GO:0005797;GO:0005797;GO:0006486;GO:0006486;GO:0016020;GO:0016020;GO:0016263;GO:0016263;GO:0016263;GO:0016266;GO:0016266;GO:0016267;GO:0016267;GO:0016740;GO:0016757;GO:0016757;GO:0016757;GO:0048531;GO:0048531;GO:0005797;GO:0005797;GO:0006486;GO:0006486;GO:0016020;GO:0016020;GO:0016263;GO:0016263;GO:0016263;GO:0016263;GO:0016266;GO:0016266;GO:0016267;GO:0016267;GO:0016740;GO:0016757;GO:0016757;GO:…	K00731	EC:2.4.1.122	NOG254346	-	(RefSeq) uncharacterized protein, isoform C	35792	A0A0B4K711
FBgn0035880	346.953	178.359	515.547	2.89049	1.53132	1.71319e-07	6.51729e-06	3L	8352355	8356296	-	3289	Culd	GO:0005769;GO:0005769;GO:0006897;GO:0006897;GO:0045494;GO:0045494;GO:0046154;GO:0046154;GO:0005515;GO:0005769;GO:0005769;GO:0006897;GO:0006897;GO:0016020;GO:0016021;GO:0016021;GO:0045494;GO:0045494;GO:0046154;GO:0046154;GO:0005515;GO:0005769;GO:0005769;GO:0006897;GO:0006897;GO:0016020;GO:0016021;GO:0016021;GO:0045494;GO:0045494;GO:0046154;GO:0046154;GO:0005515;GO:0005769;GO:0005769;GO:0006897;GO:…	-	-	NOG237973	-	(RefSeq) CUB and LDLa domain, isoform E	38946	A8JNN6
FBgn0034417	454.926	246.852	663.001	2.68582	1.42536	1.72293e-07	6.53484e-06	2R	19122231	19129300	-	3391	CG15117	GO:0004553;GO:0004553;GO:0004566;GO:0004566;GO:0004566;GO:0005615;GO:0005615;GO:0005615;GO:0005764;GO:0005764;GO:0005975;GO:0005975;GO:0008152;GO:0016787;GO:0016798;GO:0019391;GO:0019391;GO:0030246;GO:0030246;GO:0032504;GO:0032504;GO:0004553;GO:0004553;GO:0004566;GO:0004566;GO:0004566;GO:0005615;GO:0005615;GO:0005615;GO:0005764;GO:0005764;GO:0005975;GO:0005975;GO:0008152;GO:0016787;GO:0016798;GO:…	K01195	EC:3.2.1.31	COG3250	G	(RefSeq) uncharacterized protein, isoform C	37197	A1ZBH0
FBgn0050339	517.238	281.897	752.58	2.6697	1.41668	1.73595e-07	6.56467e-06	2R	9601431	9602901	-	1023	CG30339	GO:1902936;	-	-	NOG284969	-	(RefSeq) uncharacterized protein	246549	Q8SXR4
FBgn0042206	802.757	348.072	1257.44	3.61259	1.85303	1.76028e-07	6.63699e-06	3R	12364776	12365735	-	876	GstD10	GO:0004364;GO:0004364;GO:0004364;GO:0004364;GO:0005515;GO:0005737;GO:0005737;GO:0005737;GO:0006749;GO:0006749;GO:0006749;GO:0016740;GO:0004364;GO:0004364;GO:0004364;GO:0004364;GO:0005515;GO:0005737;GO:0005737;GO:0005737;GO:0006749;GO:0006749;GO:0006749;GO:0016740;	K00799	EC:2.5.1.18	COG0625	O	(RefSeq) glutathione S transferase D10, isoform B	59240	Q9VGA1
FBgn0034636	512.124	272.563	751.684	2.75784	1.46354	1.81156e-07	6.7904e-06	2R	21560246	21576035	-	2758	twz	GO:0002121;GO:0002121;GO:0005515;GO:0008049;GO:0008049;GO:0008343;GO:0008343;GO:0008344;GO:0008344;GO:0051260;GO:0051260;GO:0002121;GO:0002121;GO:0005515;GO:0008049;GO:0008049;GO:0008343;GO:0008343;GO:0008344;GO:0008344;GO:0051260;GO:0051260;	K21754	-	NOG318666	-	(RefSeq) tiwaz, isoform B	37456	D5SHR0
FBgn0038734	857.562	473.251	1241.87	2.62413	1.39184	1.81163e-07	6.7904e-06	3R	19783522	19785519	+	1831	CG11453	GO:0001676;GO:0003824;GO:0003824;GO:0003996;GO:0004467;GO:0006633;GO:0006633;GO:0015645;GO:0015645;GO:0016405;GO:0016405;GO:0016874;GO:0102391;	-	-	-	-	(RefSeq) uncharacterized protein	42355	Q9VDU0
FBgn0050104	886.835	1291.01	482.66	0.373863	-1.41942	1.86129e-07	6.95611e-06	2R	17485002	17493169	+	2062	NT5E-2	GO:0000166;GO:0000166;GO:0000166;GO:0005886;GO:0005886;GO:0006196;GO:0006196;GO:0008253;GO:0008253;GO:0008253;GO:0008253;GO:0009166;GO:0009166;GO:0016020;GO:0016021;GO:0016021;GO:0016311;GO:0016311;GO:0016787;GO:0016787;GO:0016787;GO:0016788;GO:0016788;GO:0046872;GO:0046872;GO:0000166;GO:0000166;GO:0000166;GO:0005886;GO:0005886;GO:0006196;GO:0006196;GO:0008253;GO:0008253;GO:0008253;GO:0008253;GO:…	K19970	EC:3.1.3.5	COG0737	F	(RefSeq) Ecto-5'-nucleotidase 2, isoform A	246458	Q8SZY4
FBgn0043578	218.614	59.7969	377.431	6.31188	2.65807	1.89147e-07	7.04822e-06	3L	16727299	16727989	-	623	PGRP-SB1	GO:0002376;GO:0005576;GO:0005576;GO:0005576;GO:0005615;GO:0006955;GO:0006955;GO:0008270;GO:0008270;GO:0008745;GO:0008745;GO:0008745;GO:0008745;GO:0008745;GO:0009253;GO:0009253;GO:0009253;GO:0009253;GO:0016019;GO:0016787;GO:0019730;GO:0032827;GO:0042834;GO:0042834;GO:0045087;GO:0045087;GO:0045087;GO:0046872;GO:0050830;	K24096	EC:3.5.1.28	COG5479	M	(RefSeq) peptidoglycan recognition protein SB1	39870	Q70PY2
FBgn0002633	68.9103	112.831	24.9895	0.221477	-2.17477	1.91292e-07	7.10736e-06	3R	26037038	26038019	+	982	E(spl)m7-HLH	GO:0000122;GO:0000122;GO:0000122;GO:0000977;GO:0000977;GO:0001227;GO:0001227;GO:0001227;GO:0003677;GO:0003677;GO:0003677;GO:0005634;GO:0005634;GO:0005634;GO:0006355;GO:0006355;GO:0007275;GO:0007399;GO:0008134;GO:0008134;GO:0009952;GO:0009952;GO:0030154;GO:0030154;GO:0030154;GO:0043565;GO:0043565;GO:0046983;GO:0046983;GO:0050767;GO:0050767;GO:1990837;GO:1990837;	K09090	-	NOG241578	-	(RefSeq) enhancer of split m7, helix-loop-helix	43160	P13097
FBgn0031148	2492.3	1391.06	3593.53	2.5833	1.36922	1.98444e-07	7.35166e-06	X	21045138	21049096	+	2202	Cbs	GO:0004122;GO:0004122;GO:0004122;GO:0004124;GO:0004124;GO:0005737;GO:0005737;GO:0005737;GO:0006535;GO:0006535;GO:0006535;GO:0006535;GO:0008340;GO:0008340;GO:0008652;GO:0016491;GO:0016740;GO:0016829;GO:0019343;GO:0019343;GO:0019343;GO:0019344;GO:0019346;GO:0019346;GO:0030170;GO:0030170;GO:0034976;GO:0034976;GO:0046872;GO:0046872;GO:0050421;GO:0050421;GO:0050667;GO:0050667;GO:0050667;GO:0055114;GO:…	K01697	EC:4.2.1.22	COG0031	E	(RefSeq) cystathionine beta-synthase, isoform C	33081	Q9VRD9
FBgn0038701	2886.97	1639.67	4134.27	2.52141	1.33423	2.0707e-07	7.62919e-06	3R	19390270	19392132	+	1566	CG18493	GO:0006508;GO:0006508;GO:0006508;GO:0008236;GO:0008236;GO:0008239;GO:0008239;	-	-	-	-	(RefSeq) uncharacterized protein	42319	Q9VDX6
FBgn0034437	1107.79	604.88	1610.71	2.66286	1.41297	2.07133e-07	7.62919e-06	2R	19363641	19367294	+	2768	CG10051	GO:0006508;GO:0006508;GO:0016020;GO:0016021;GO:0016021;	-	-	COG2234	R	(RefSeq) uncharacterized protein	37222	A1ZBK1
FBgn0041711	1562.45	2276.55	848.361	0.372653	-1.4241	2.0978e-07	7.70443e-06	3R	13409543	13415286	-	1844	yellow-e	GO:0005576;GO:0005576;GO:0016853;GO:0016853;GO:0042438;GO:0048067;	-	-	NOG296347	-	(RefSeq) yellow-e	41653	Q9VFV1
FBgn0030930	1954.49	2902.97	1006.01	0.346547	-1.52888	2.33954e-07	8.56757e-06	X	18495067	18499986	-	3668	Pgant7	GO:0000139;GO:0000139;GO:0004653;GO:0004653;GO:0005794;GO:0005794;GO:0005794;GO:0005795;GO:0005795;GO:0006486;GO:0006486;GO:0009312;GO:0009312;GO:0012505;GO:0012505;GO:0016020;GO:0016021;GO:0016021;GO:0016740;GO:0016757;GO:0016757;GO:0030246;GO:0030246;GO:0046872;GO:0046872;GO:0000139;GO:0000139;GO:0004653;GO:0004653;GO:0005794;GO:0005794;GO:0005794;GO:0005795;GO:0005795;GO:0006486;GO:0006486;GO:…	K00710	EC:2.4.1.41	NOG248127	-	(RefSeq) polypeptide N-Acetylgalactosaminyltransferase 7, isoform C	32836	Q8MV48;X2JEA3
FBgn0034856	2129.14	3752.09	506.187	0.134908	-2.88995	2.37751e-07	8.68167e-06	2R	23381197	23382591	+	1341	yellow-d2	GO:0005576;GO:0005576;GO:0016853;GO:0016853;GO:0042438;GO:0048067;	-	-	NOG40675	S	(RefSeq) yellow-d2	37704	Q9W1R0
FBgn0030396	1408.55	797.935	2019.16	2.53048	1.33941	2.55541e-07	9.3046e-06	X	12497188	12516565	+	2304	CG2556	-	-	-	NOG127578	R	(RefSeq) uncharacterized protein	32201	Q9VYM2
FBgn0038893	265.247	134.023	396.472	2.95824	1.56474	2.77428e-07	1.00728e-05	3R	21661186	21662972	-	1222	Archease	GO:0003674;GO:0005575;GO:0006388;GO:0006388;GO:0008033;GO:0046872;GO:0046872;GO:0048680;GO:0048680;GO:0072669;GO:0072669;	-	-	COG1371	S	(RefSeq) archease	42551	Q9VD92;H0RNK8
FBgn0033170	351.56	601.226	101.894	0.169477	-2.56084	2.78714e-07	1.00907e-05	2R	7442864	7443827	+	904	sPLA2	GO:0004623;GO:0004623;GO:0004623;GO:0005576;GO:0005576;GO:0006644;GO:0006644;GO:0016787;GO:0047498;GO:0047498;GO:0047498;GO:0050482;GO:0050482;GO:0102567;GO:0102567;GO:0102568;GO:0102568;GO:0004623;GO:0004623;GO:0004623;GO:0005576;GO:0005576;GO:0006644;GO:0006644;GO:0016787;GO:0047498;GO:0047498;GO:0047498;GO:0050482;GO:0050482;GO:0102567;GO:0102567;GO:0102568;GO:0102568;GO:0004623;GO:0004623;GO:…	K01047	EC:3.1.1.4	-	-	(RefSeq) secretory phospholipase A2, isoform C	35665	Q6XPX3
FBgn0035043	1181.63	660.278	1702.99	2.5792	1.36692	2.82363e-07	1.01939e-05	2R	24640683	24642239	-	1557	CG4781	GO:0005515;GO:0005515;GO:0016020;GO:0016021;GO:0016021;	-	-	NOG270469	-	(RefSeq) uncharacterized protein	37943	Q9W128
FBgn0040309	11172.1	6455.08	15889.1	2.46148	1.29953	2.8795e-07	1.03662e-05	X	13329824	13331994	+	1464	Jafrac1	GO:0004601;GO:0004601;GO:0005515;GO:0005623;GO:0005623;GO:0005737;GO:0005829;GO:0005829;GO:0005829;GO:0006979;GO:0006979;GO:0006979;GO:0007155;GO:0007155;GO:0007281;GO:0007281;GO:0008340;GO:0008340;GO:0008354;GO:0008354;GO:0008379;GO:0008379;GO:0008379;GO:0016209;GO:0016209;GO:0016209;GO:0016491;GO:0016491;GO:0016491;GO:0019430;GO:0019430;GO:0042594;GO:0042594;GO:0042744;GO:0042744;GO:0045321;GO:…	K13279	EC:1.11.1.24	COG0450	O	(RefSeq) thioredoxin peroxidase 1, isoform C	53578	Q9V3P0;X2JF59
FBgn0039678	1133.43	1698.44	568.42	0.334671	-1.57918	2.90538e-07	1.04262e-05	3R	29671657	29672334	+	610	Obp99a	GO:0005549;GO:0005549;GO:0005549;GO:0005549;GO:0005576;GO:0005576;GO:0005576;GO:0007606;GO:0007606;GO:0007608;GO:0007608;GO:0007608;GO:0012505;GO:0012505;GO:0019236;GO:0019236;GO:0042048;GO:0042048;GO:0050896;GO:0005549;GO:0005549;GO:0005549;GO:0005549;GO:0005576;GO:0005576;GO:0005576;GO:0007606;GO:0007606;GO:0007608;GO:0007608;GO:0007608;GO:0012505;GO:0012505;GO:0019236;GO:0019236;GO:0042048;GO:…	-	-	NOG42256	-	(RefSeq) Odorant-binding protein 99a, isoform B	43488	Q9VAJ4;D1FYH5
FBgn0038292	1895.2	1014.54	2775.87	2.73607	1.45211	2.91254e-07	1.04262e-05	3R	15139958	15141715	+	1483	CG3987	GO:0007498;GO:0007498;	-	-	NOG132235	S	(RefSeq) uncharacterized protein	41822	Q9VFC9
FBgn0029093	11314	16099.6	6528.5	0.405508	-1.3022	3.00599e-07	1.07306e-05	2R	7815339	7823569	-	1784	cathD	GO:0004190;GO:0004190;GO:0004190;GO:0004190;GO:0005576;GO:0005576;GO:0005764;GO:0005764;GO:0005764;GO:0006508;GO:0006508;GO:0006508;GO:0006508;GO:0006915;GO:0006915;GO:0008219;GO:0008219;GO:0008233;GO:0016787;GO:0030163;GO:0030163;GO:0045476;GO:0045476;GO:0050829;GO:0050829;GO:0004190;GO:0004190;GO:0004190;GO:0004190;GO:0005576;GO:0005576;GO:0005764;GO:0005764;GO:0005764;GO:0006508;GO:0006508;GO:…	K01379	EC:3.4.23.5	NOG248684	-	(RefSeq) cathepsin D, isoform B	45268	Q7K485
FBgn0029824	212.796	102.583	323.008	3.14874	1.65477	3.20923e-07	1.14241e-05	X	5917097	5941852	+	3152	CG3726	GO:0003677;GO:0003677;GO:0003677;GO:0005515;GO:0005634;GO:0005634;GO:0005634;GO:0006357;GO:0006357;GO:0003677;GO:0003677;GO:0003677;GO:0005515;GO:0005634;GO:0005634;GO:0005634;GO:0006357;GO:0006357;	-	-	NOG324528	-	(RefSeq) uncharacterized protein, isoform B	31525	X2JDV1
FBgn0050360	857.739	480.101	1235.38	2.57316	1.36354	3.26725e-07	1.15983e-05	2R	8465158	8467595	+	2291	Mal-A6	GO:0000023;GO:0003824;GO:0003824;GO:0004558;GO:0005975;GO:0005975;GO:0008152;GO:0016787;GO:0016798;GO:0032450;GO:0032450;GO:0032450;GO:0090599;GO:0000023;GO:0003824;GO:0003824;GO:0004558;GO:0005975;GO:0005975;GO:0008152;GO:0016787;GO:0016798;GO:0032450;GO:0032450;GO:0032450;GO:0090599;	-	-	COG0366	G	(RefSeq) maltase A6, isoform D	246565	A1Z7F1
FBgn0036157	24.0187	3.84135	44.196	11.5053	3.52423	3.35633e-07	1.18814e-05	3L	11425158	11426395	+	1107	CG7560	GO:0004489;GO:0004489;GO:0004489;GO:0005829;GO:0005829;GO:0006555;GO:0006555;GO:0006730;GO:0006730;GO:0009086;GO:0009086;GO:0016491;GO:0035999;GO:0035999;GO:0035999;GO:0055114;GO:0055114;GO:0055114;GO:0071949;GO:0071949;	K00297	EC:1.5.1.20	COG0685	E	(RefSeq) uncharacterized protein	39276	Q9VTI0
FBgn0038874	208.065	314.6	101.53	0.322729	-1.63161	3.43784e-07	1.21362e-05	3R	21247011	21265134	+	4512	ETHR	GO:0004930;GO:0004930;GO:0004930;GO:0004997;GO:0004997;GO:0005887;GO:0005887;GO:0007165;GO:0007186;GO:0007186;GO:0007186;GO:0007186;GO:0007218;GO:0008188;GO:0008188;GO:0008227;GO:0008227;GO:0008528;GO:0008528;GO:0009755;GO:0009755;GO:0016020;GO:0016021;GO:0016021;GO:0016021;GO:0016021;GO:0042654;GO:0042654;GO:0004930;GO:0004930;GO:0004930;GO:0005887;GO:0005887;GO:0007165;GO:0007186;GO:0007186;GO:…	-	-	-	-	(RefSeq) ETHR, isoform C	42523	Q9VDC4
FBgn0033826	2162.9	1061.72	3264.09	3.07435	1.62028	3.44771e-07	1.21375e-05	2R	13297202	13298467	-	1011	CG4734	GO:0003674;GO:0005575;GO:0008150;	-	-	NOG44180	K	(RefSeq) uncharacterized protein	36477	A1Z9B8
FBgn0037386	227.121	86.5448	367.698	4.24864	2.087	3.49475e-07	1.22692e-05	3R	5831639	5838782	+	2499	CG1208	GO:0005351;GO:0005351;GO:0005887;GO:0005887;GO:0016020;GO:0016020;GO:0016020;GO:0016021;GO:0016021;GO:0016021;GO:0022857;GO:0022857;GO:0046323;GO:0055085;GO:0055085;GO:1902600;GO:0005351;GO:0005351;GO:0005887;GO:0005887;GO:0016020;GO:0016020;GO:0016020;GO:0016021;GO:0016021;GO:0016021;GO:0022857;GO:0022857;GO:0046323;GO:0055085;GO:0055085;GO:1902600;	-	-	COG0477	G	(RefSeq) uncharacterized protein, isoform C	40727	A8JQU1
FBgn0036381	1619.74	2326.14	913.342	0.392642	-1.34871	3.79684e-07	1.32931e-05	3L	13860027	13866905	-	2429	CG8745	GO:0003824;GO:0003824;GO:0008483;GO:0008483;GO:0016829;GO:0030170;GO:0030170;GO:0035094;GO:0035094;GO:0050459;GO:0050459;	K14286	EC:4.2.3.2	COG0160	E	(RefSeq) uncharacterized protein	39530	Q9VU95
FBgn0065032	509.564	269.216	749.911	2.78553	1.47795	3.97859e-07	1.38913e-05	X	17104571	17105852	-	786	Arpc3B	GO:0003779;GO:0003779;GO:0005200;GO:0005200;GO:0005737;GO:0005737;GO:0005856;GO:0005856;GO:0005856;GO:0005885;GO:0005885;GO:0005885;GO:0005885;GO:0005885;GO:0030833;GO:0030833;GO:0034314;GO:0034314;GO:0034314;GO:0034314;GO:0034314;GO:0051015;GO:0003779;GO:0003779;GO:0005200;GO:0005200;GO:0005737;GO:0005737;GO:0005856;GO:0005856;GO:0005856;GO:0005885;GO:0005885;GO:0005885;GO:0005885;GO:0005885;GO:…	K05756	-	NOG324671	-	(RefSeq) Actin-related protein 2/3 complex, subunit 3B, isoform B	32696	A8JV29
FBgn0051956	727.942	404.229	1051.66	2.60163	1.37942	4.16904e-07	1.45165e-05	2L	3472603	3475338	+	2543	Pgant4	GO:0000139;GO:0000139;GO:0004653;GO:0004653;GO:0005794;GO:0005794;GO:0005794;GO:0005795;GO:0005795;GO:0006486;GO:0006486;GO:0006493;GO:0006493;GO:0009312;GO:0009312;GO:0016020;GO:0016021;GO:0016021;GO:0016740;GO:0016757;GO:0016757;GO:0030246;GO:0030246;GO:0033363;GO:0033363;GO:0046872;GO:0046872;GO:0051047;GO:0051047;GO:0000139;GO:0000139;GO:0004653;GO:0004653;GO:0005794;GO:0005794;GO:0005794;GO:…	K00710	EC:2.4.1.41	-	-	(RefSeq) polypeptide N-Acetylgalactosaminyltransferase 4, isoform B	261610	Q8IA42;B7Z006
FBgn0262613	218.643	382.025	55.2617	0.144655	-2.78932	4.18609e-07	1.45361e-05	3R	27501366	27502025	-	602	CG43139	GO:0003674;GO:0005575;GO:0008150;GO:0016020;GO:0016021;GO:0016021;GO:0003674;GO:0005575;GO:0008150;GO:0016020;GO:0016021;GO:0016021;	-	-	-	-	(RefSeq) uncharacterized protein, isoform A	12798276	A0A0B4K7A1
FBgn0004620	732.006	403.783	1060.23	2.62573	1.39272	4.40696e-07	1.52615e-05	2L	5555072	5558994	+	3253	GluRIIA	GO:0004970;GO:0004970;GO:0004970;GO:0005216;GO:0005886;GO:0005886;GO:0005886;GO:0005886;GO:0006811;GO:0006811;GO:0006816;GO:0006816;GO:0007268;GO:0007268;GO:0007274;GO:0007274;GO:0008066;GO:0008066;GO:0008066;GO:0008328;GO:0008328;GO:0015276;GO:0015276;GO:0015276;GO:0015277;GO:0016020;GO:0016020;GO:0016020;GO:0016021;GO:0019722;GO:0022849;GO:0022849;GO:0030054;GO:0030054;GO:0031594;GO:0031594;GO:…	K05313	-	-	-	(RefSeq) glutamate receptor IIA	33788	Q9VMP4
FBgn0038398	22.4069	41.7197	3.09408	0.0741634	-3.75315	4.47084e-07	1.54408e-05	3R	16083878	16087222	+	1829	sxe2	GO:0005575;GO:0005576;GO:0005615;GO:0005615;GO:0006629;GO:0006629;GO:0016042;GO:0016042;GO:0016298;GO:0016298;GO:0016787;GO:0052689;GO:0052689;GO:0052689;GO:0080030;GO:0080030;GO:0005575;GO:0005576;GO:0005615;GO:0005615;GO:0006629;GO:0006629;GO:0016042;GO:0016042;GO:0016298;GO:0016298;GO:0016787;GO:0052689;GO:0052689;GO:0052689;GO:0080030;GO:0080030;	-	-	NOG280350	-	(RefSeq) sex-specific enzyme 2, isoform B	41954	Q9VEY9
FBgn0033789	246.673	49.2468	444.1	9.01784	3.17278	4.62135e-07	1.59174e-05	2R	13049146	13049656	-	511	CG13324	-	-	-	NOG249840	-	(RefSeq) uncharacterized protein	36434	A1Z979
FBgn0041579	302.13	51.7011	552.559	10.6876	3.41786	4.71124e-07	1.61833e-05	2R	13393705	13394667	+	900	AttC	GO:0002376;GO:0003674;GO:0005576;GO:0005576;GO:0005576;GO:0005576;GO:0005615;GO:0005615;GO:0005615;GO:0005615;GO:0006952;GO:0006959;GO:0009617;GO:0019731;GO:0019731;GO:0019731;GO:0019731;GO:0019731;GO:0042742;GO:0042742;GO:0042742;GO:0045087;GO:0050829;GO:0050830;GO:0050830;GO:0055093;	-	-	-	-	(RefSeq) Attacin-C	36484	Q95NH6
FBgn0010053	1988.41	1153.16	2823.67	2.44864	1.29198	4.72751e-07	1.61955e-05	2R	18853434	18855087	-	1486	Jheh1	GO:0003824;GO:0003824;GO:0005783;GO:0005789;GO:0005789;GO:0006719;GO:0006719;GO:0008096;GO:0008096;GO:0016020;GO:0016787;GO:0019439;GO:0019439;GO:0033961;GO:0033961;GO:0033961;	K10719	-	-	-	(RefSeq) juvenile hormone epoxide hydrolase 1	251984	Q7JRC3
FBgn0052483	290.48	82.4366	498.524	6.04736	2.5963	4.80097e-07	1.64031e-05	3L	688523	690081	-	1382	CG32483	GO:0004180;GO:0004185;GO:0004185;GO:0004185;GO:0006508;GO:0006508;GO:0016787;GO:0051603;GO:0051603;	K09646	EC:3.4.16.-	-	-	(RefSeq) uncharacterized protein	318050	Q8IRI8
FBgn0051100	1045.35	1501.49	589.217	0.392422	-1.34952	4.89333e-07	1.6674e-05	3R	8995229	9003650	-	2688	CG31100	GO:0005351;GO:0005351;GO:0005887;GO:0005887;GO:0016020;GO:0016021;GO:0016021;GO:0016021;GO:0022857;GO:0022857;GO:0046323;GO:0055085;GO:0055085;GO:1902600;GO:0016020;GO:0016021;GO:0016021;GO:0016021;GO:0022857;GO:0022857;GO:0055085;GO:0055085;	-	-	-	-	(RefSeq) uncharacterized protein, isoform B	41075	A0A0B4KGW3
FBgn0032733	108.527	50.0608	166.993	3.33581	1.73804	5.29705e-07	1.80015e-05	2L	18988268	18990233	-	1718	CG15170	GO:0042060;GO:0042060;GO:0042060;GO:0042060;	-	-	-	-	(RefSeq) uncharacterized protein, isoform B	35160	X2J957
FBgn0032066	649.502	118.192	1180.81	9.99066	3.32058	5.41865e-07	1.83658e-05	2L	8765273	8768710	-	3198	LManIII	GO:0003824;GO:0003824;GO:0004559;GO:0004559;GO:0004559;GO:0005774;GO:0005774;GO:0005975;GO:0005975;GO:0006013;GO:0006013;GO:0006013;GO:0006517;GO:0006517;GO:0008152;GO:0016787;GO:0016798;GO:0030246;GO:0030246;GO:0046872;GO:0046872;GO:0003824;GO:0003824;GO:0004559;GO:0004559;GO:0004559;GO:0005774;GO:0005774;GO:0005975;GO:0005975;GO:0006013;GO:0006013;GO:0006013;GO:0006517;GO:0006517;GO:0008152;GO:…	K12311	EC:3.2.1.24	-	-	(RefSeq) lysosomal alpha-mannosidase III, isoform B	34203	Q9VLI2
FBgn0026263	52.3824	87.7925	16.9724	0.193324	-2.37091	5.53514e-07	1.8704e-05	3L	8054333	8058713	-	1892	bip1	GO:0005575;GO:0031208;GO:0031208;GO:0035167;GO:0035167;GO:0005575;GO:0031208;GO:0031208;GO:0035167;GO:0035167;	-	-	NOG303995	-	(RefSeq) bip1, isoform B	38891	C6SV53
FBgn0039155	371.533	545.672	197.394	0.361745	-1.46695	5.54779e-07	1.8704e-05	3R	24141395	24147490	+	1993	Kal1	GO:0005515;GO:0005576;GO:0005576;GO:0005576;GO:0009897;GO:0009897;GO:0009986;GO:0009986;GO:0010466;GO:0030414;GO:0030414;GO:0031012;GO:0031012;	K23413	-	-	-	(RefSeq) kallmann syndrome 1	42865	Q9VCC7
FBgn0033633	307.228	161.093	453.364	2.81429	1.49277	5.89133e-07	1.98098e-05	2R	11405597	11408079	+	2174	Smyd4-3	GO:0005515;GO:0005737;GO:0005737;GO:0010629;GO:0010629;GO:0042051;GO:0042051;GO:0042826;GO:0042826;	-	-	NOG271719	-	(RefSeq) SET and MYND domain containing, class 4, member 3	36234	A1Z8L3
FBgn0039736	67.7658	26.0624	109.469	4.20028	2.07048	6.18176e-07	2.07317e-05	3R	30006034	30009189	-	1992	CG7912	GO:0005887;GO:0005887;GO:0008271;GO:0008271;GO:0008271;GO:0008272;GO:0008272;GO:0015116;GO:0015116;GO:0015116;GO:0015301;GO:0015301;GO:0016020;GO:0016020;GO:0016020;GO:0016021;GO:0016021;GO:0016021;GO:0055085;GO:0055085;GO:0098656;GO:1902358;	K14708	-	COG0659	P	(RefSeq) uncharacterized protein	43561	Q9VAC2
FBgn0031533	768.96	394.544	1143.38	2.89797	1.53504	6.30631e-07	2.10551e-05	2L	3445992	3447589	+	1338	CG2772	GO:0006629;GO:0006629;GO:0016042;GO:0016042;GO:0016298;GO:0016787;GO:0016788;GO:0016788;GO:0044255;	-	-	COG0596	R	(RefSeq) uncharacterized protein	33559	Q9VQQ5
FBgn0022700	888.843	111.186	1666.5	14.9884	3.90577	6.31125e-07	2.10551e-05	2R	21065379	21067087	-	1473	Cht4	GO:0004553;GO:0004553;GO:0004568;GO:0004568;GO:0004568;GO:0004568;GO:0005576;GO:0005576;GO:0005576;GO:0005615;GO:0005615;GO:0005975;GO:0005975;GO:0006030;GO:0006030;GO:0006032;GO:0006032;GO:0006032;GO:0008061;GO:0008061;GO:0008061;GO:0008061;GO:0008152;GO:0016787;GO:0016798;	-	-	-	-	-	-	-
FBgn0038344	621.407	350.124	892.691	2.54965	1.3503	6.40154e-07	2.13006e-05	3R	15486050	15493310	+	6970	obe	GO:0000381;GO:0000381;GO:0000398;GO:0000398;GO:0003676;GO:0003676;GO:0003723;GO:0004386;GO:0005524;GO:0005524;GO:0005634;GO:0005634;GO:0005682;GO:0005682;GO:0006307;GO:0008026;GO:0016787;GO:0016887;GO:0030532;GO:0030532;GO:0032508;GO:0034332;GO:0043138;GO:0043138;GO:0043140;GO:0051642;	K18663	EC:3.6.4.12	-	-	(RefSeq) obelus	41891	Q9VF56
FBgn0031470	93.165	171.349	14.9813	0.0874314	-3.5157	6.43842e-07	2.13675e-05	2L	2844601	2845734	-	1073	CG18557	GO:0004252;GO:0004252;GO:0004252;GO:0005615;GO:0005615;GO:0006508;GO:0006508;GO:0006508;	-	-	-	-	(RefSeq) uncharacterized protein	33483	Q9VQH8
FBgn0039470	1831.08	571.443	3090.72	5.40863	2.43526	6.47166e-07	2.1422e-05	3R	27003236	27005469	-	2127	CG6296	GO:0005575;GO:0005576;GO:0005615;GO:0005615;GO:0006629;GO:0006629;GO:0008970;GO:0008970;GO:0016042;GO:0016042;GO:0016042;GO:0016298;GO:0016298;GO:0016298;GO:0016787;GO:0052689;GO:0052689;	-	-	NOG245830	-	(RefSeq) uncharacterized protein	43246	Q9VB94
FBgn0030398	1056.41	1733.16	379.657	0.219055	-2.19063	6.60022e-07	2.1791e-05	X	12553124	12554235	+	818	Cpr11B	GO:0008010;GO:0008010;GO:0031012;GO:0040003;GO:0040003;GO:0042302;GO:0042302;GO:0042302;GO:0062129;GO:0008010;GO:0008010;GO:0031012;GO:0040003;GO:0040003;GO:0042302;GO:0042302;GO:0042302;GO:0062129;	-	-	-	-	(RefSeq) cuticular protein 11B, isoform B	32203	M9PGZ2
FBgn0052373	199.023	99.3858	298.66	3.00506	1.58739	6.80539e-07	2.23703e-05	3L	7650548	7759123	+	2217	CG32373	GO:0005509;GO:0005509;GO:0008039;GO:0008039;GO:0005509;GO:0005509;GO:0008039;GO:0008039;GO:0005509;GO:0005509;GO:0008039;GO:0008039;	-	-	NOG249968	-	(RefSeq) uncharacterized protein, isoform C	318000	Q8SYF5
FBgn0051265	1321.18	706.185	1936.17	2.74173	1.45509	6.81855e-07	2.23703e-05	3R	17128212	17129120	+	909	CG31265	GO:0004252;GO:0004252;GO:0004252;GO:0006508;GO:0006508;GO:0006508;GO:0006508;GO:0008233;GO:0008236;GO:0016787;	-	-	-	-	(RefSeq) uncharacterized protein	42068	Q9VEM9
FBgn0037678	3161.53	1898.1	4424.96	2.33126	1.22111	6.82836e-07	2.23703e-05	3R	9330885	9331885	-	873	CG16749	GO:0004252;GO:0004252;GO:0004252;GO:0004252;GO:0006508;GO:0006508;GO:0006508;GO:0006508;GO:0008233;GO:0008236;GO:0008236;GO:0016787;	-	-	COG5640	O	(RefSeq) uncharacterized protein	41111	Q9VHF7
FBgn0037934	320.548	171.489	469.606	2.7384	1.45333	7.27584e-07	2.37752e-05	3R	11680972	11684342	-	2781	CG6830	-	-	-	NOG259137	-	(RefSeq) uncharacterized protein	41408	Q9VGJ8
FBgn0036950	45.4213	14.3247	76.518	5.34169	2.4173	7.488e-07	2.44059e-05	3L	20207534	20209600	+	1828	CG6996	GO:0005576;GO:0005576;GO:0006030;GO:0006030;GO:0008061;GO:0008061;GO:0016020;GO:0016021;GO:0016021;GO:0005576;GO:0005576;GO:0006030;GO:0006030;GO:0008061;GO:0008061;GO:0016020;GO:0016021;GO:0016021;	-	-	NOG254736	-	(RefSeq) uncharacterized protein, isoform C	40212	Q9VW92
FBgn0033731	230.358	343.418	117.297	0.341558	-1.5498	7.66326e-07	2.49134e-05	2R	12413962	12415170	+	990	Cpr49Ah	GO:0008010;GO:0008010;GO:0031012;GO:0040003;GO:0040003;GO:0042302;GO:0042302;GO:0042302;GO:0062129;	-	-	NOG42249	S	(RefSeq) cuticular protein 49Ah	36354	A1Z8Z7
FBgn0262146	114.249	51.1587	177.34	3.46646	1.79346	7.77238e-07	2.52039e-05	3R	20534021	20534704	-	604	MtnE	GO:0005575;GO:0010043;GO:0010043;GO:0010272;GO:0010272;GO:0046688;GO:0046688;GO:0046689;GO:0046689;GO:0046872;GO:0046872;GO:0046872;GO:0071585;GO:0071585;GO:0005575;GO:0010043;GO:0010043;GO:0010272;GO:0010272;GO:0046688;GO:0046688;GO:0046689;GO:0046689;GO:0046872;GO:0046872;GO:0046872;GO:0071585;GO:0071585;	-	-	-	-	(RefSeq) metallothionein E, isoform A	10178932	B8A3Y2
FBgn0052698	485.072	706.546	263.598	0.37308	-1.42244	7.83729e-07	2.53499e-05	X	9783223	9855449	+	8793	CARPB	GO:0004089;GO:0004089;GO:0004089;GO:0008270;GO:0008270;GO:0016829;GO:0004089;GO:0004089;GO:0004089;GO:0008270;GO:0008270;GO:0016829;GO:0004089;GO:0004089;GO:0004089;GO:0008270;GO:0008270;GO:0016829;GO:0004089;GO:0004089;GO:0004089;GO:0008270;GO:0008270;GO:0016829;	-	-	COG3338	P	-	-	-
FBgn0041627	415.003	226.146	603.861	2.67022	1.41696	7.86433e-07	2.53729e-05	2L	15768630	15771159	-	2304	Ku80	GO:0000166;GO:0000723;GO:0000723;GO:0000723;GO:0000723;GO:0000784;GO:0000784;GO:0003677;GO:0003677;GO:0003677;GO:0003678;GO:0003684;GO:0003684;GO:0003690;GO:0004386;GO:0004386;GO:0005524;GO:0005524;GO:0005634;GO:0005634;GO:0005634;GO:0006281;GO:0006303;GO:0006303;GO:0006303;GO:0006303;GO:0006310;GO:0006310;GO:0006310;GO:0006974;GO:0016787;GO:0016817;GO:0016817;GO:0032508;GO:0042162;GO:0042162;GO:…	K10885	-	-	-	(RefSeq) Ku80	34930	Q9I7M8
FBgn0030102	1931.22	2713.48	1148.96	0.423426	-1.23982	7.89856e-07	2.5419e-05	X	9206126	9210887	-	2401	SmydA-9	GO:0005515;GO:0005634;GO:0005634;GO:0005737;GO:0005737;GO:0010629;GO:0010629;GO:0016279;GO:0016279;GO:0018022;GO:0042826;GO:0042826;GO:0005515;GO:0005634;GO:0005634;GO:0005737;GO:0005737;GO:0010629;GO:0010629;GO:0016279;GO:0016279;GO:0018022;GO:0042826;GO:0042826;	-	-	-	-	(RefSeq) SET and MYND domain containing, arthropod-specific, member 9, isoform B	31859	Q9W373
FBgn0032706	281.957	141.277	422.636	2.99154	1.58089	8.09728e-07	2.59929e-05	2L	18711071	18713748	-	2096	Irk3	GO:0005242;GO:0005242;GO:0005242;GO:0005242;GO:0005244;GO:0006811;GO:0006813;GO:0006813;GO:0006813;GO:0006813;GO:0016020;GO:0016021;GO:0016021;GO:0016021;GO:0016021;GO:0034765;GO:0034765;GO:0034765;GO:0035220;GO:0035220;GO:0042391;GO:0042391;GO:1990573;GO:1990573;GO:0005242;GO:0005242;GO:0005242;GO:0005242;GO:0005244;GO:0006811;GO:0006813;GO:0006813;GO:0006813;GO:0006813;GO:0016020;GO:0016021;GO:…	K05330	-	NOG72812	S	(RefSeq) inwardly rectifying potassium channel 3, isoform D	35131	B7YZX2
FBgn0031929	718.062	385.492	1050.63	2.72543	1.44648	8.23465e-07	2.63188e-05	2L	7689311	7691061	-	1423	CG18585	GO:0004180;GO:0004180;GO:0004180;GO:0004181;GO:0004181;GO:0004181;GO:0005615;GO:0005615;GO:0006508;GO:0006508;GO:0006508;GO:0008270;GO:0008270;GO:0016787;GO:0004180;GO:0004180;GO:0004180;GO:0004181;GO:0004181;GO:0004181;GO:0005615;GO:0005615;GO:0006508;GO:0006508;GO:0006508;GO:0008270;GO:0008270;GO:0016787;	-	-	-	-	(RefSeq) uncharacterized protein, isoform B	34041	Q9VLZ2
FBgn0040359	14.6612	1.05103	28.2713	26.8987	4.74946	8.25659e-07	2.63188e-05	X	1191308	1196660	+	2801	CG11380	-	-	-	-	-	(RefSeq) uncharacterized protein, isoform B	31065	Q9W5A9
FBgn0038681	2731.78	1612.4	3851.16	2.38847	1.25609	8.26075e-07	2.63188e-05	3R	19135158	19137136	+	1697	Cyp12a4	GO:0004497;GO:0004497;GO:0005506;GO:0005506;GO:0005739;GO:0016020;GO:0016491;GO:0016705;GO:0016705;GO:0017085;GO:0017085;GO:0020037;GO:0020037;GO:0031966;GO:0031966;GO:0046872;GO:0055114;GO:0055114;GO:0055114;	K15004	EC:1.14.-.-	COG2124	Q	(RefSeq) Cyp12a4	42294	Q9VE00
FBgn0042102	827.728	470.662	1184.79	2.51729	1.33187	8.59658e-07	2.73192e-05	3R	7783843	7786119	-	1567	CG18745	-	-	-	NOG312166	-	(RefSeq) uncharacterized protein	59141	Q9I7L0
FBgn0262029	853.85	1225.66	482.04	0.393291	-1.34633	8.61765e-07	2.73192e-05	2L	8466817	8488671	+	6113	d	GO:0000166;GO:0000166;GO:0001736;GO:0001736;GO:0003774;GO:0003774;GO:0003774;GO:0003779;GO:0005515;GO:0005515;GO:0005515;GO:0005524;GO:0005623;GO:0005737;GO:0005829;GO:0005829;GO:0005829;GO:0005886;GO:0007015;GO:0008586;GO:0008586;GO:0015629;GO:0016327;GO:0016327;GO:0016459;GO:0016459;GO:0016459;GO:0030050;GO:0031982;GO:0035218;GO:0035218;GO:0035220;GO:0035220;GO:0035331;GO:0035331;GO:0042067;GO:…	K16677	-	COG5022	Z	(RefSeq) dachs, isoform D	34179	B5RJR1
FBgn0051343	27737.4	16669	38805.8	2.32802	1.21911	8.79075e-07	2.77988e-05	3R	21745266	21749003	+	3004	CG31343	GO:0004177;GO:0005737;GO:0005737;GO:0006508;GO:0006508;GO:0006508;GO:0006508;GO:0008233;GO:0008237;GO:0008237;GO:0008237;GO:0008270;GO:0008270;GO:0008270;GO:0008270;GO:0016787;GO:0042277;GO:0042277;GO:0043171;GO:0043171;GO:0046872;GO:0070006;GO:0070006;	K11140	EC:3.4.11.2	COG0308	E	(RefSeq) uncharacterized protein	326133	Q8SWX4
FBgn0052249	14133.7	19994.6	8272.76	0.413749	-1.27317	9.19135e-07	2.89695e-05	3L	4470001	4471012	+	951	CG32249	GO:0016020;GO:0016021;	-	-	NOG41752	R	(RefSeq) uncharacterized protein	317939	Q8IRB2
FBgn0034441	89.6945	1.30299	178.086	136.675	7.09461	9.21483e-07	2.89695e-05	2R	19385923	19389318	+	2738	CG10081	GO:0006508;GO:0006508;GO:0016020;GO:0016021;GO:0016021;GO:0006508;GO:0006508;GO:0016020;GO:0016021;GO:0016021;	-	-	COG2234	R	(RefSeq) uncharacterized protein, isoform B	37226	A0A0B4KG92
FBgn0036436	89.8159	142.057	37.575	0.264507	-1.91862	9.22916e-07	2.89695e-05	3L	14674538	14678147	-	1657	CG4914	GO:0004252;GO:0004252;GO:0004252;GO:0004252;GO:0005615;GO:0005615;GO:0006508;GO:0006508;GO:0006508;GO:0006508;GO:0006508;GO:0008233;GO:0008236;GO:0016787;	-	-	COG5640	O	(RefSeq) uncharacterized protein	39597	Q9VUG2
FBgn0034429	108.939	49.002	168.877	3.44632	1.78506	9.61863e-07	3.01179e-05	2R	19289109	19289852	+	744	AANATL4	GO:0004060;GO:0005737;GO:0005737;GO:0008080;GO:0008080;GO:0008080;GO:0008080;GO:0016740;GO:0016746;	-	-	NOG323057	-	(RefSeq) arylalkylamine N-acetyltransferase-like 4	37213	A1ZBI9
FBgn0037230	583.506	185.113	981.898	5.30432	2.40717	9.89374e-07	3.08707e-05	3R	4292274	4294840	-	2182	Nepl11	GO:0004222;GO:0004222;GO:0006508;GO:0006508;GO:0016787;	-	-	NOG293321	-	(RefSeq) Neprilysin-like 11	40540	Q9VN01
FBgn0040262	119.201	57.0927	181.309	3.1757	1.66707	9.9075e-07	3.08707e-05	2L	16794211	16796009	+	1799	Ugt37C2	GO:0008194;GO:0008194;GO:0015020;GO:0015020;GO:0016020;GO:0016021;GO:0016021;GO:0016740;GO:0016757;GO:0016758;GO:0016758;GO:0043231;GO:0043231;GO:0008194;GO:0008194;GO:0015020;GO:0015020;GO:0016020;GO:0016021;GO:0016021;GO:0016740;GO:0016757;GO:0016758;GO:0016758;GO:0043231;GO:0043231;	K00699	EC:2.4.1.17	-	-	(RefSeq) UDP-glycosyltransferase family 37 member C2, isoform B	53513	Q9VJI0
FBgn0036481	252.872	367.665	138.08	0.375559	-1.41289	9.95825e-07	3.09532e-05	3L	15119878	15125321	-	2292	CG16959	-	-	-	NOG46669	S	(RefSeq) uncharacterized protein, isoform C	39648	M9PFB1
FBgn0033665	579.952	328.426	831.478	2.53171	1.34011	1.04414e-06	3.23761e-05	2R	11899517	11901394	+	1878	Zip48C	GO:0000329;GO:0005385;GO:0005385;GO:0016020;GO:0016020;GO:0016020;GO:0016020;GO:0016021;GO:0016021;GO:0030001;GO:0030001;GO:0046873;GO:0046873;GO:0055085;GO:0055085;GO:0071577;GO:0071577;	K14717	-	COG0428	P	(RefSeq) Zinc/iron regulated transporter-related protein 48C	36273	Q8SWW2
FBgn0003863	1550.97	752.663	2349.28	3.12128	1.64214	1.05256e-06	3.25579e-05	2R	11344260	11345119	-	860	alphaTry	GO:0004252;GO:0004252;GO:0004252;GO:0004252;GO:0005576;GO:0005615;GO:0005615;GO:0006508;GO:0006508;GO:0006508;GO:0006508;GO:0008233;GO:0008236;GO:0008236;GO:0016787;	K01312	EC:3.4.21.4	NOG241902	-	(RefSeq) alphaTrypsin	48316	P04814
FBgn0035666	17923.8	10749.4	25098.2	2.33483	1.22332	1.10458e-06	3.40843e-05	3L	6052321	6053215	+	833	Jon65Aii	GO:0004252;GO:0004252;GO:0004252;GO:0006508;GO:0006508;GO:0006508;GO:0006508;GO:0008233;GO:0008236;GO:0016787;	-	-	COG5640	O	(RefSeq) jonah 65Aii	38684	Q9VRS8
FBgn0243586	148.227	0	296.453	Inf	Inf	1.13949e-06	3.50764e-05	3R	26656440	26657531	+	1031	Tb	GO:0005214;GO:0005214;GO:0010171;GO:0010171;GO:0031012;GO:0031012;GO:0040003;GO:0040003;	-	-	NOG267473	-	(RefSeq) tubby	43212	Q9VBD0
FBgn0046302	4146.67	2455.55	5837.79	2.37739	1.24938	1.15681e-06	3.55239e-05	2L	18993360	18995934	-	1784	CG10650	-	-	-	NOG243129	-	(RefSeq) uncharacterized protein, isoform B	35162	Q9VJ22
FBgn0023530	256.916	139.612	374.221	2.68044	1.42247	1.20085e-06	3.67874e-05	X	1668406	1669297	-	829	CG3740	GO:0016020;GO:0016021;GO:0050905;GO:0050905;	K23168	-	-	-	(RefSeq) uncharacterized protein	31119	Q9W569
FBgn0032665	425.849	235.826	615.872	2.61156	1.38491	1.20581e-06	3.6851e-05	2L	18114547	18115220	+	674	CG15152	GO:0016020;GO:0016021;GO:0016021;GO:0016020;GO:0016021;GO:0016021;	-	-	-	-	(RefSeq) uncharacterized protein, isoform B	35082	Q9VJA4
FBgn0037637	1670.94	980.596	2361.28	2.40801	1.26784	1.27912e-06	3.89977e-05	3R	8822849	8824177	-	955	IscU	GO:0005506;GO:0005506;GO:0005506;GO:0005623;GO:0005737;GO:0005737;GO:0005759;GO:0005759;GO:0006879;GO:0006879;GO:0008198;GO:0008198;GO:0008198;GO:0016226;GO:0016226;GO:0016226;GO:0016226;GO:0051536;GO:0051536;GO:0051536;GO:0051537;GO:0051537;GO:0051539;GO:0051539;GO:1990221;GO:1990221;	K22068	-	COG0822	C	(RefSeq) Iron-sulfur cluster assembly enzyme	41059	Q9VHK6
FBgn0032068	5932.15	2014.7	9849.6	4.88887	2.2895	1.33013e-06	4.04564e-05	2L	8772946	8776263	-	3074	LManV	GO:0003824;GO:0003824;GO:0004559;GO:0004559;GO:0004559;GO:0005774;GO:0005774;GO:0005975;GO:0005975;GO:0006013;GO:0006013;GO:0006013;GO:0006517;GO:0006517;GO:0008152;GO:0016787;GO:0016798;GO:0030246;GO:0030246;GO:0046872;GO:0046872;GO:0003824;GO:0003824;GO:0004559;GO:0004559;GO:0004559;GO:0005774;GO:0005774;GO:0005975;GO:0005975;GO:0006013;GO:0006013;GO:0006013;GO:0006517;GO:0006517;GO:0008152;GO:…	K12311	EC:3.2.1.24	COG0383	G	(RefSeq) lysosomal alpha-mannosidase V, isoform B	34205	Q9VLI0
FBgn0035186	681.749	972.412	391.086	0.402181	-1.31408	1.37242e-06	4.16433e-05	3L	1189588	1190472	+	818	CG13912	-	-	-	NOG256804	-	(RefSeq) uncharacterized protein	38120	Q9W0K3
FBgn0066365	147.704	9.39188	286.016	30.4535	4.92854	1.40167e-06	4.2428e-05	3L	4294004	4307718	-	3139	dyl	GO:0003383;GO:0003383;GO:0005214;GO:0005214;GO:0007015;GO:0007015;GO:0007160;GO:0007160;GO:0016020;GO:0016021;GO:0016021;GO:0016324;GO:0016324;GO:0016476;GO:0016476;GO:0003383;GO:0003383;GO:0005214;GO:0005214;GO:0007015;GO:0007015;GO:0007160;GO:0007160;GO:0016020;GO:0016021;GO:0016021;GO:0016324;GO:0016324;GO:0016476;GO:0016476;GO:0003383;GO:0003383;GO:0005214;GO:0005214;GO:0007015;GO:0007015;GO:…	-	-	-	-	(RefSeq) dusky-like, isoform A	38531	Q9VZE0
FBgn0036422	16480.2	9976.29	22984.1	2.30387	1.20406	1.40495e-06	4.2428e-05	3L	14400769	14402725	-	1181	CG3868	GO:0005615;GO:0005615;	-	-	-	-	(RefSeq) uncharacterized protein	39580	Q9VUE4
FBgn0000565	2124.03	2987.61	1260.45	0.421893	-1.24505	1.44395e-06	4.35028e-05	3L	15511052	15513202	+	1354	Eip71CD	GO:0008113;GO:0008113;GO:0055114;GO:0055114;GO:0000096;GO:0000096;GO:0005737;GO:0005737;GO:0006979;GO:0006979;GO:0008113;GO:0008113;GO:0008113;GO:0008113;GO:0008113;GO:0008340;GO:0008340;GO:0016491;GO:0034599;GO:0034599;GO:0034599;GO:0036456;GO:0036456;GO:0055114;GO:0055114;GO:0055114;GO:0008113;GO:0008113;GO:0008113;GO:0016491;GO:0055114;GO:0055114;GO:0055114;GO:0008113;GO:0008113;GO:0008113;GO:…	K07304	EC:1.8.4.11	COG0225	O	(RefSeq) methionine sulfoxide reductase A, isoform A	39675	P08761;B5X0L2
FBgn0033133	1047	1482.02	611.983	0.412938	-1.276	1.47739e-06	4.44053e-05	2R	7042656	7044710	+	1203	Tsp42Ek	GO:0003674;GO:0005887;GO:0016020;GO:0016021;GO:0016021;GO:0016021;GO:0016021;GO:0003674;GO:0005887;GO:0016020;GO:0016021;GO:0016021;GO:0016021;GO:0016021;	-	-	NOG288707	-	(RefSeq) tetraspanin 42Ek, isoform B	35621	A1Z6U3
FBgn0034052	3243.22	1815.94	4670.51	2.57195	1.36286	1.50015e-06	4.49835e-05	2R	15940610	15941483	-	874	CG8299	GO:0004252;GO:0004252;GO:0004252;GO:0004252;GO:0006508;GO:0006508;GO:0006508;GO:0006508;GO:0008233;GO:0008236;GO:0008236;GO:0016787;	-	-	COG5640	O	(RefSeq) uncharacterized protein	36751	A1ZA64
FBgn0032433	723.322	348.854	1097.79	3.14684	1.65391	1.50866e-06	4.51324e-05	2L	12441401	12445924	-	3025	Oatp33Ea	GO:0005515;GO:0005886;GO:0005887;GO:0005887;GO:0005887;GO:0006811;GO:0015347;GO:0015347;GO:0016020;GO:0016020;GO:0016020;GO:0016021;GO:0022804;GO:0022804;GO:0022857;GO:0022857;GO:0043229;GO:0043229;GO:0043252;GO:0043252;GO:0055085;GO:0055085;GO:0071702;GO:0071702;GO:0005515;GO:0005886;GO:0005887;GO:0005887;GO:0005887;GO:0006811;GO:0015347;GO:0015347;GO:0016020;GO:0016020;GO:0016020;GO:0016021;GO:…	-	-	-	-	(RefSeq) organic anion transporting polypeptide 33Ea, isoform B	34660	Q9VK84
FBgn0015038	240.516	128.565	352.466	2.74154	1.45499	1.54792e-06	4.61982e-05	2R	7127838	7129808	-	1752	Cyp9b1	GO:0004497;GO:0004497;GO:0004497;GO:0005506;GO:0005506;GO:0005783;GO:0005789;GO:0005789;GO:0016020;GO:0016021;GO:0016491;GO:0016705;GO:0016705;GO:0020037;GO:0020037;GO:0031090;GO:0043231;GO:0046872;GO:0055114;GO:0055114;GO:0055114;	K15003	EC:1.14.-.-	COG2124	Q	(RefSeq) cytochrome P450-9b1	35634	Q9V4I0
FBgn0051674	170.886	86.5505	255.222	2.94882	1.56014	1.55911e-06	4.64237e-05	2L	20831262	20832859	+	1276	CG31674	GO:0005829;GO:0005829;GO:0008465;GO:0008465;GO:0016491;GO:0016616;GO:0016616;GO:0016616;GO:0016618;GO:0016618;GO:0030267;GO:0030267;GO:0051287;GO:0051287;GO:0055114;GO:0055114;GO:0055114;GO:0005829;GO:0005829;GO:0008465;GO:0008465;GO:0016491;GO:0016616;GO:0016616;GO:0016616;GO:0016618;GO:0016618;GO:0030267;GO:0030267;GO:0051287;GO:0051287;GO:0055114;GO:0055114;GO:0055114;	-	-	-	-	(RefSeq) uncharacterized protein, isoform B	318878	Q8INU6
FBgn0031141	576.551	259.153	893.95	3.44951	1.78639	1.61077e-06	4.78499e-05	X	20964527	20965419	-	893	CG1304	GO:0004252;GO:0004252;GO:0004252;GO:0004252;GO:0006508;GO:0006508;GO:0006508;GO:0008236;GO:0016787;	-	-	COG5640	O	(RefSeq) uncharacterized protein	33074	Q9VRD1
FBgn0032253	316.747	178.517	454.978	2.54865	1.34973	1.62553e-06	4.81763e-05	2L	10452677	10457241	-	3248	LManI	GO:0003824;GO:0003824;GO:0004559;GO:0004559;GO:0004559;GO:0004571;GO:0004571;GO:0005774;GO:0005774;GO:0005975;GO:0005975;GO:0006013;GO:0006013;GO:0006013;GO:0006517;GO:0006517;GO:0008152;GO:0016787;GO:0016798;GO:0030246;GO:0030246;GO:0046872;GO:0046872;GO:0003824;GO:0003824;GO:0004559;GO:0004559;GO:0004559;GO:0004571;GO:0004571;GO:0005774;GO:0005774;GO:0005975;GO:0005975;GO:0006013;GO:0006013;GO:…	K12311	EC:3.2.1.24	-	-	(RefSeq) lysosomal alpha-mannosidase I, isoform B	34436	Q9VKV2
FBgn0038414	118.453	55.6269	181.279	3.25884	1.70436	1.68421e-06	4.97995e-05	3R	16323415	16325128	+	1581	CG6901	GO:0016020;GO:0016021;GO:0016021;GO:0016021;GO:0022857;GO:0022857;GO:0055085;GO:0055085;	-	-	NOG238623	-	(RefSeq) uncharacterized protein	41977	Q9VEW9
FBgn0030540	90.204	8.10804	172.3	21.2505	4.40943	1.69816e-06	5.00957e-05	X	14176923	14178456	+	1534	CG11581	-	-	-	NOG299852	-	(RefSeq) uncharacterized protein, isoform B	32362	Q9VY61
FBgn0031791	887.189	1249.61	524.772	0.41995	-1.25171	1.70657e-06	5.02275e-05	2L	6255859	6256822	+	964	AANATL2	GO:0004059;GO:0004059;GO:0004059;GO:0004060;GO:0005737;GO:0005737;GO:0008080;GO:0008080;GO:0008080;GO:0008080;GO:0016740;GO:0016746;GO:0019186;GO:0019186;GO:0004059;GO:0004059;GO:0004059;GO:0004060;GO:0005737;GO:0005737;GO:0008080;GO:0008080;GO:0008080;GO:0008080;GO:0016740;GO:0016746;GO:0019186;GO:0019186;	-	-	-	-	(RefSeq) arylalkylamine N-acetyltransferase-like 2, isoform B	33874	Q9VMG0
FBgn0030668	1384.57	763.911	2005.22	2.62494	1.39228	1.73223e-06	5.08653e-05	X	15697494	15700034	+	1820	CG8128	GO:0007165;GO:0016787;GO:0016787;GO:0016787;GO:0035529;GO:0035529;GO:0047631;GO:0047631;GO:0051287;GO:0051287;GO:0007165;GO:0016787;GO:0016787;GO:0016787;GO:0035529;GO:0035529;GO:0047631;GO:0047631;GO:0051287;GO:0051287;	-	-	-	-	(RefSeq) uncharacterized protein, isoform B	32504	Q9VXR9
FBgn0002564	184784	260132	109437	0.420696	-1.24915	2.04867e-06	6.00189e-05	3L	66430	68995	+	2501	Lsp1gamma	GO:0005576;GO:0005615;GO:0005616;GO:0005616;GO:0045735;GO:0045735;	-	-	NOG42109	-	(RefSeq) larval serum protein 1 gamma	38015	P11997
FBgn0053985	140.391	60.7745	220.008	3.62007	1.85602	2.05763e-06	6.01433e-05	3L	15525891	15526812	-	860	CG33985	GO:0005576;GO:0005576;GO:0006030;GO:0006030;GO:0008061;GO:0008061;	-	-	-	-	(RefSeq) uncharacterized protein	3885639	Q2PDY7
FBgn0017448	214.585	110.448	318.722	2.88572	1.52893	2.11245e-06	6.16043e-05	3R	31755356	31758637	-	2580	CG2187	GO:0016020;GO:0016020;GO:0016020;GO:0016021;GO:0016021;GO:0022857;GO:0022857;GO:0055085;GO:0055085;GO:0016020;GO:0016020;GO:0016020;GO:0016021;GO:0016021;GO:0022857;GO:0022857;GO:0055085;GO:0055085;	-	-	COG0591	E	(RefSeq) uncharacterized protein, isoform B	43743	P91659
FBgn0032809	96.8275	22.9937	170.661	7.42208	2.89182	2.12724e-06	6.1894e-05	2L	19563930	19565158	+	910	CG13078	GO:0016020;GO:0016021;GO:0016021;GO:0016491;GO:0020037;GO:0055114;GO:0055114;	-	-	NOG322953	-	(RefSeq) uncharacterized protein	35251	Q9VIT6
FBgn0033809	212.954	314.815	111.094	0.352886	-1.50272	2.2181e-06	6.43905e-05	2R	13215659	13219247	-	2178	CG4630	GO:0016020;GO:0016021;GO:0016021;GO:0016021;GO:0022857;GO:0022857;GO:0055085;GO:0055085;GO:0016020;GO:0016021;GO:0016021;GO:0016021;GO:0022857;GO:0022857;GO:0055085;GO:0055085;	K08202	-	COG0477	G	(RefSeq) uncharacterized protein, isoform B	36458	A0A0B4KFK6
FBgn0263830	521.812	740.014	303.609	0.410274	-1.28534	2.32481e-06	6.7335e-05	X	22958856	22960091	-	960	CG40486	GO:0000253;GO:0000253;GO:0004303;GO:0004303;GO:0016020;GO:0016021;GO:0016021;GO:0016491;GO:0055114;GO:0072555;GO:0072555;GO:0072582;GO:0072582;GO:0000253;GO:0000253;GO:0004303;GO:0004303;GO:0016020;GO:0016021;GO:0016021;GO:0016491;GO:0055114;GO:0072555;GO:0072555;GO:0072582;GO:0072582;	K15890	EC:1.1.1.216	COG4221	R	(RefSeq) uncharacterized protein, isoform C	3355162	Q5LJT3
FBgn0040503	70.7951	121.641	19.9487	0.163996	-2.60827	2.41655e-06	6.98335e-05	2R	11414510	11415462	+	892	CG7763	GO:0030246;	-	-	NOG246270	-	(RefSeq) uncharacterized protein, isoform C	36235	-
FBgn0037065	3013.9	1829.48	4198.33	2.29483	1.19839	2.44926e-06	7.06184e-05	3L	21281752	21285962	-	2452	CG12974	GO:0016020;GO:0016021;GO:0016021;GO:0016020;GO:0016021;GO:0016021;GO:0016020;GO:0016021;GO:0016021;GO:0016020;GO:0016021;GO:0016021;	-	-	NOG39389	-	(RefSeq) uncharacterized protein, isoform C	40350	Q9VP58
FBgn0031630	324.362	184.416	464.308	2.51772	1.33212	2.47979e-06	7.11899e-05	2L	4813009	4815891	+	1432	CG15629	GO:0004745;GO:0004745;GO:0005811;GO:0005811;GO:0016491;GO:0016616;GO:0055114;	K15734	EC:1.1.1.105	COG1028	IQ	(RefSeq) uncharacterized protein	33679	Q9VR28
FBgn0042104	540.179	315.789	764.569	2.42113	1.27568	2.48025e-06	7.11899e-05	3R	7780884	7783446	-	1408	CG18747	-	-	-	-	-	(RefSeq) uncharacterized protein	59143	Q9I7L1
FBgn0051810	41.1887	69.7379	12.6396	0.181244	-2.46399	2.55767e-06	7.32469e-05	2L	16849018	16852368	-	1138	CG31810	GO:0016020;GO:0016021;GO:0016021;	-	-	COG0300	R	(RefSeq) uncharacterized protein	318955	Q8SX47
FBgn0031053	195.417	286.378	104.456	0.364748	-1.45503	2.58051e-06	7.36555e-05	X	19659442	19663971	-	3444	CG14223	GO:0016020;GO:0016021;GO:0016021;GO:0016020;GO:0016021;GO:0016021;GO:0016020;GO:0016021;GO:0016021;	-	-	NOG46724	L	(RefSeq) uncharacterized protein, isoform B	32972	Q9VWE5
FBgn0259977	481.293	275.43	687.157	2.49485	1.31895	2.58349e-06	7.36555e-05	2R	6677001	6680391	-	2281	Tdc1	GO:0003824;GO:0003824;GO:0004837;GO:0004837;GO:0004837;GO:0006520;GO:0006520;GO:0016829;GO:0016831;GO:0016831;GO:0019752;GO:0019752;GO:0030170;GO:0030170;GO:0048149;GO:0048149;	-	-	COG0076	E	(RefSeq) tyrosine decarboxylase 1	35573	A1Z6N2
FBgn0058198	2423.94	1245.12	3602.77	2.8935	1.53282	2.60088e-06	7.39858e-05	3R	4160610	4162235	-	1567	CG40198	GO:0003674;GO:0005575;GO:0008150;GO:0003674;GO:0005575;GO:0008150;	-	-	NOG314511	-	(RefSeq) uncharacterized protein, isoform B	3354922	Q8SWU8
FBgn0033981	509.853	302.572	717.133	2.37012	1.24496	2.69871e-06	7.65977e-05	2R	14885264	14886947	-	1631	Cyp6a21	GO:0004497;GO:0004497;GO:0005506;GO:0005506;GO:0005783;GO:0005789;GO:0005789;GO:0016020;GO:0016491;GO:0016705;GO:0016705;GO:0020037;GO:0020037;GO:0031090;GO:0043231;GO:0046872;GO:0055114;GO:0055114;GO:0055114;	K14999	EC:1.14.-.-	COG2124	Q	(RefSeq) Cyp6a21	36665	Q9V774
FBgn0086347	3730.29	2092.11	5368.47	2.56605	1.35955	2.74315e-06	7.76538e-05	2L	10491814	10506779	-	4318	Myo31DF	GO:0000146;GO:0000146;GO:0000146;GO:0000166;GO:0003774;GO:0003774;GO:0003779;GO:0003779;GO:0005515;GO:0005516;GO:0005516;GO:0005524;GO:0005524;GO:0005524;GO:0005546;GO:0005546;GO:0005623;GO:0005737;GO:0005737;GO:0005856;GO:0005886;GO:0005886;GO:0005886;GO:0005902;GO:0005912;GO:0005912;GO:0005938;GO:0005938;GO:0005938;GO:0007015;GO:0007275;GO:0007368;GO:0007368;GO:0007368;GO:0007498;GO:0007498;GO:…	K10356	-	COG5022	Z	(RefSeq) myosin 31DF, isoform C	34445	Q23978
FBgn0033221	1249.29	541.68	1956.9	3.61265	1.85306	2.7481e-06	7.76538e-05	2R	7789206	7789988	+	585	CG12825	GO:0016020;GO:0016021;GO:0016021;GO:0016021;	-	-	NOG299095	-	(RefSeq) uncharacterized protein	35726	Q4V4P2
FBgn0000071	747.026	1172.47	321.579	0.274274	-1.86631	2.78841e-06	7.86184e-05	3R	6762593	6765261	+	1946	Ama	GO:0005886;GO:0005886;GO:0005886;GO:0016020;GO:0031225;GO:0031225;GO:0005886;GO:0005886;GO:0005886;GO:0016020;GO:0031225;GO:0031225;	-	-	NOG283018	-	(RefSeq) amalgam, isoform A	40831	P15364;A4V2I0
FBgn0085317	103.962	49.3026	158.622	3.21731	1.68585	2.80537e-06	7.89218e-05	3R	22446763	22447263	-	436	CG34288	GO:0003674;GO:0005575;GO:0008150;	-	-	-	-	(RefSeq) uncharacterized protein	5740644	Q6IJF3
FBgn0031808	59.3179	94.2153	24.4205	0.259199	-1.94787	2.89631e-06	8.13009e-05	2L	6381266	6383419	+	2154	Nepl5	GO:0004222;GO:0004222;GO:0006508;GO:0006508;GO:0008237;GO:0008237;GO:0016787;	-	-	-	-	(RefSeq) Neprilysin-like 5	33892	Q9VME3
FBgn0002939	1286.4	369.394	2203.41	5.96492	2.5765	2.91603e-06	8.16744e-05	2L	18081628	18083608	+	1788	ninaD	GO:0005044;GO:0005044;GO:0006897;GO:0007602;GO:0007602;GO:0007603;GO:0007603;GO:0007604;GO:0007604;GO:0016020;GO:0016020;GO:0016020;GO:0016021;GO:0016021;GO:0016063;GO:0016063;GO:0046867;GO:0046867;GO:0005044;GO:0005044;GO:0006897;GO:0007602;GO:0007602;GO:0007603;GO:0007603;GO:0007604;GO:0007604;GO:0016020;GO:0016020;GO:0016020;GO:0016021;GO:0016021;GO:0016063;GO:0016063;GO:0046867;GO:0046867;	-	-	-	-	(RefSeq) neither inactivation nor afterpotential D, isoform B	326160	M9MRL5
FBgn0052447	163.527	240.856	86.199	0.357886	-1.48243	3.00162e-06	8.38875e-05	3L	21690612	21706365	-	5180	CG32447	GO:0001641;GO:0004930;GO:0004930;GO:0004930;GO:0005887;GO:0005887;GO:0005887;GO:0007186;GO:0007186;GO:0007186;GO:0007196;GO:0007216;GO:0007216;GO:0008066;GO:0008066;GO:0016020;GO:0016021;GO:0016021;GO:0016021;GO:0051966;GO:0051966;GO:0001641;GO:0004930;GO:0004930;GO:0004930;GO:0005887;GO:0005887;GO:0005887;GO:0007186;GO:0007186;GO:0007186;GO:0007196;GO:0007216;GO:0007216;GO:0008066;GO:0008066;GO:…	-	-	NOG244808	-	(RefSeq) uncharacterized protein, isoform D	40412	M9PIJ4
FBgn0052379	522.574	232.12	813.028	3.50262	1.80843	3.13803e-06	8.75078e-05	3L	7396355	7398208	+	1238	CG32379	GO:0004180;GO:0004181;GO:0004181;GO:0004181;GO:0005615;GO:0005615;GO:0006508;GO:0006508;GO:0006508;GO:0008270;GO:0008270;GO:0016787;	-	-	COG2866	E	(RefSeq) uncharacterized protein	326211	Q9VS65
FBgn0028855	2624.48	848.563	4400.39	5.1857	2.37454	3.25913e-06	9.06864e-05	2L	14712471	14713298	+	701	CG15282	GO:0003674;GO:0005575;GO:0008150;GO:0003674;GO:0005575;GO:0008150;GO:0003674;GO:0005575;GO:0008150;	-	-	-	-	(RefSeq) uncharacterized protein, isoform B	34853	Q9VJS1
FBgn0259229	186.479	276.325	96.6325	0.349706	-1.51578	3.28004e-06	9.10694e-05	2L	1219293	1229802	+	2477	CG42329	GO:0016020;GO:0016021;GO:0016021;GO:0016740;GO:0016746;GO:0016747;GO:0016747;	-	-	-	-	(RefSeq) uncharacterized protein	33312	Q9VPZ4
FBgn0037565	322.219	182.8	461.637	2.52536	1.33649	3.39877e-06	9.41608e-05	3R	8293843	8300978	-	5570	CG9626	GO:0003674;GO:0005575;GO:0008150;GO:0003674;GO:0005575;GO:0008150;GO:0003674;GO:0005575;GO:0008150;GO:0003674;GO:0005575;GO:0008150;	-	-	NOG46994	-	(RefSeq) uncharacterized protein, isoform B	40979	Q9VHT6
FBgn0029762	1589.56	967.763	2211.36	2.28503	1.19221	3.49526e-06	9.66238e-05	X	5405238	5410849	-	2485	NAAT1	GO:0003333;GO:0003333;GO:0005283;GO:0005283;GO:0005283;GO:0005326;GO:0005326;GO:0005328;GO:0005328;GO:0005416;GO:0005416;GO:0005886;GO:0005886;GO:0005887;GO:0005887;GO:0006811;GO:0006814;GO:0006814;GO:0006836;GO:0006836;GO:0006836;GO:0006865;GO:0015175;GO:0015175;GO:0015179;GO:0015179;GO:0015179;GO:0015293;GO:0015804;GO:0015804;GO:0015807;GO:0015807;GO:0016020;GO:0016021;GO:0016021;GO:0016021;GO:…	K05038	-	COG0733	P	(RefSeq) nutrient amino acid transporter 1	31457	Q9W4C5;C7LA87
FBgn0031700	120.363	180.229	60.4971	0.335667	-1.5749	3.51477e-06	9.69529e-05	2L	5327975	5328879	-	652	CG14022	GO:0003998;GO:0003998;GO:0003998;GO:0016787;GO:0003998;GO:0003998;GO:0003998;GO:0016787;	K01512	EC:3.6.1.7	NOG249917	-	(RefSeq) uncharacterized protein, isoform B	33763	Q9VMR9
FBgn0039752	129.655	196.305	63.0045	0.320951	-1.63957	3.54961e-06	9.77024e-05	3R	30177877	30180178	+	2068	CG15530	GO:0016020;GO:0016021;GO:0016021;GO:0016020;GO:0016021;GO:0016021;GO:0016020;GO:0016021;GO:0016021;	-	-	-	-	(RefSeq) uncharacterized protein, isoform C	43589	Q9VA96
FBgn0004242	1210.66	1703.6	717.725	0.421299	-1.24708	3.6402e-06	9.998e-05	2L	2772327	2799979	-	7190	Syt1	GO:0005544;GO:0005544;GO:0007269;GO:0007269;GO:0008021;GO:0008021;GO:0016020;GO:0016020;GO:0016020;GO:0016021;GO:0016021;GO:0005544;GO:0007269;GO:0008021;GO:0016020;GO:0005544;GO:0005544;GO:0007269;GO:0007269;GO:0008021;GO:0008021;GO:0016020;GO:0016020;GO:0016020;GO:0016021;GO:0016021;GO:0005544;GO:0005544;GO:0007269;GO:0007269;GO:0008021;GO:0008021;GO:0016020;GO:0016020;GO:0016020;GO:0016021;GO:…	K15290	-	COG5038	R	(RefSeq) synaptotagmin 1, isoform A	33473	P21521
FBgn0051469	57.1822	22.0829	92.2816	4.17886	2.06311	3.73904e-06	0.000102474	3R	13709159	13709939	-	613	CG31469	GO:0004725;GO:0004725;GO:0004725;GO:0005737;GO:0005737;GO:0006470;GO:0006470;GO:0035335;GO:0070062;GO:0070062;GO:0098627;GO:0098627;GO:0098628;GO:0098628;	K14394	-	-	-	(RefSeq) uncharacterized protein	261628	Q8ING6
FBgn0011554	1113.36	662.289	1564.43	2.36216	1.2401	3.80821e-06	0.000104146	2R	11340513	11341423	-	911	etaTry	GO:0004252;GO:0004252;GO:0004252;GO:0004252;GO:0005576;GO:0005615;GO:0005615;GO:0006508;GO:0006508;GO:0006508;GO:0006508;GO:0008233;GO:0008236;GO:0008236;GO:0016787;	K01312	EC:3.4.21.4	COG5640	O	(RefSeq) etaTrypsin	36217	P42279
FBgn0010039	2211.17	751.032	3671.31	4.88835	2.28935	3.9367e-06	0.000107429	3R	12373068	12373813	+	746	GstD3	GO:0004364;GO:0004364;GO:0004364;GO:0005515;GO:0005575;GO:0005737;GO:0005737;GO:0005737;GO:0006749;GO:0006749;GO:0016740;	K00799	EC:2.5.1.18	COG0625	O	(RefSeq) glutathione S transferase D3	48336	Q9VG97
FBgn0010741	2086.23	1276.9	2895.55	2.26764	1.18119	3.94625e-06	0.000107459	3L	11073292	11074388	-	993	Pfdn2	GO:0005737;GO:0005737;GO:0006457;GO:0006457;GO:0006457;GO:0016272;GO:0016272;GO:0016272;GO:0044183;GO:0044183;GO:0045196;GO:0045196;GO:0051082;GO:0051082;GO:0005737;GO:0005737;GO:0006457;GO:0006457;GO:0006457;GO:0016272;GO:0016272;GO:0016272;GO:0044183;GO:0044183;GO:0045196;GO:0045196;GO:0051082;GO:0051082;	K09549	-	NOG331971	-	(RefSeq) prefoldin 2, isoform B	46121	Q9VTE5;M9PF40
FBgn0036587	11.8841	23.1886	0.579623	0.0249961	-5.32215	4.15528e-06	0.00011291	3L	16265797	16268156	-	2360	CG4950	GO:0005515;GO:0016020;GO:0016021;GO:0016021;GO:0005515;GO:0016020;GO:0016021;GO:0016021;	-	-	-	-	(RefSeq) uncharacterized protein, isoform C	39783	Q9VV09
FBgn0004428	38.2577	12.2012	64.3142	5.27112	2.39811	4.23014e-06	0.0001147	3L	1212827	1213406	+	580	LysE	GO:0003796;GO:0003796;GO:0003796;GO:0003796;GO:0003824;GO:0005615;GO:0005615;GO:0008152;GO:0008152;GO:0016787;GO:0016798;GO:0019835;GO:0019835;GO:0042742;GO:0045824;GO:0045824;GO:0050829;GO:0050829;	K01185	EC:3.2.1.17	-	-	(RefSeq) lysozyme E	38128	P37159
FBgn0030331	371.108	191.772	550.444	2.87031	1.52121	4.29106e-06	0.000116105	X	11724246	11736617	+	2494	CG15221	GO:0016020;GO:0016021;GO:0016021;GO:0055085;GO:0055085;	-	-	-	-	(RefSeq) uncharacterized protein	32127	Q9VYV0
FBgn0032178	347.254	192.894	501.615	2.60047	1.37877	4.40543e-06	0.000118947	2L	10060816	10063925	+	1428	Spn31A	GO:0004867;GO:0004867;GO:0005615;GO:0005615;GO:0005615;GO:0010951;GO:0010951;	-	-	COG4826	O	(RefSeq) serpin 31A	34339	Q9VL44
FBgn0050154	139.418	209.834	69.0014	0.328838	-1.60455	4.5228e-06	0.000121694	2R	20533359	20533934	+	507	CG30154	GO:0003674;GO:0005575;GO:0008150;	-	-	NOG288740	-	(RefSeq) uncharacterized protein	246487	A1ZBU7
FBgn0002571	2439.69	528.249	4351.13	8.23688	3.0421	4.52627e-06	0.000121694	2R	8455909	8457892	-	1795	Mal-A3	GO:0000023;GO:0003824;GO:0003824;GO:0004558;GO:0004558;GO:0005975;GO:0005975;GO:0008152;GO:0016787;GO:0016798;GO:0032450;GO:0032450;GO:0032450;GO:0090599;	K01187	EC:3.2.1.20	COG0366	G	(RefSeq) maltase A3	35826	P07192
FBgn0262794	113.783	12.7697	214.796	16.8207	4.07216	4.55349e-06	0.000122168	3R	17630717	17645262	+	684	CG43175	GO:0003674;GO:0005575;GO:0008150;GO:0003674;GO:0005575;GO:0008150;	-	-	-	-	(RefSeq) uncharacterized protein, isoform A	12798449	A0A0B4K6A8
FBgn0029994	3163.98	1981.28	4346.67	2.19387	1.13348	4.75221e-06	0.000127231	X	8078350	8081605	-	1404	Ldsdh1	GO:0004745;GO:0004745;GO:0004745;GO:0005783;GO:0005783;GO:0005811;GO:0005811;GO:0005811;GO:0016020;GO:0016021;GO:0016021;GO:0016491;GO:0016616;GO:0055114;GO:0055114;	-	-	-	-	(RefSeq) lipid droplet subset dehydrogenase 1	31726	Q9W3K9
FBgn0050043	959.713	574.878	1344.55	2.33884	1.22579	4.78542e-06	0.000127852	2R	12359436	12363165	+	3082	CG30043	GO:0006508;GO:0006508;GO:0016020;GO:0016021;GO:0016021;	-	-	COG2234	R	(RefSeq) uncharacterized protein	246412	Q8MKL0
FBgn0050376	458.177	642.734	273.62	0.425712	-1.23205	4.82258e-06	0.000128395	2R	8263486	8264426	-	941	CG30376	GO:0003674;GO:0005575;GO:0008150;	-	-	NOG266500	-	(RefSeq) uncharacterized protein	246576	Q7JQU6
FBgn0026754	216.612	117.546	315.679	2.68559	1.42524	4.82588e-06	0.000128395	2R	16843296	16845038	-	1743	Ugt37C1	GO:0006011;GO:0006011;GO:0008194;GO:0008194;GO:0008194;GO:0015020;GO:0016020;GO:0016021;GO:0016021;GO:0016021;GO:0016740;GO:0016757;GO:0016758;GO:0016758;GO:0043231;GO:0043231;	K00699	EC:2.4.1.17	COG1819	CG	(RefSeq) UDP-glycosyltransferase family 37 member C1	53583	Q7K7B0
FBgn0085428	562.68	852.443	272.916	0.320158	-1.64315	4.88498e-06	0.000129696	2R	16307269	16316485	+	6586	Nox	GO:0005509;GO:0005509;GO:0005886;GO:0005886;GO:0006952;GO:0006952;GO:0016020;GO:0016021;GO:0016175;GO:0016175;GO:0016175;GO:0016491;GO:0016491;GO:0016491;GO:0030728;GO:0030728;GO:0042554;GO:0042554;GO:0042554;GO:0043020;GO:0043020;GO:0045987;GO:0045987;GO:0050850;GO:0050850;GO:0055114;GO:0055114;GO:0055114;GO:0055114;GO:0005509;GO:0005509;GO:0005886;GO:0005886;GO:0006952;GO:0006952;GO:0016020;GO:…	K21424	EC:1.6.3.-	COG5126	DTZ	(RefSeq) NADPH oxidase, isoform C	5740310	A8DWJ8
FBgn0027611	5779.22	3651.47	7906.97	2.16542	1.11465	4.90689e-06	0.000130007	2L	10457658	10462472	+	3633	LManII	GO:0003824;GO:0003824;GO:0004559;GO:0004559;GO:0004559;GO:0004559;GO:0004571;GO:0004571;GO:0005576;GO:0005576;GO:0005774;GO:0005774;GO:0005975;GO:0005975;GO:0006013;GO:0006013;GO:0006013;GO:0006517;GO:0006517;GO:0008152;GO:0016787;GO:0016798;GO:0030246;GO:0030246;GO:0046872;GO:0046872;GO:0003824;GO:0003824;GO:0004559;GO:0004559;GO:0004559;GO:0004559;GO:0004571;GO:0004571;GO:0005576;GO:0005576;GO:…	K12311	EC:3.2.1.24	COG0383	G	(RefSeq) lysosomal alpha-mannosidase II, isoform A	34437	Q9VKV1
FBgn0054005	18.4572	3.03925	33.8751	11.1458	3.47843	4.9647e-06	0.000131266	2R	18048108	18048909	+	694	CG34005	-	-	-	-	-	(RefSeq) uncharacterized protein, isoform B	3885597	Q6IG80
FBgn0250836	4033.65	2007.32	6059.97	3.01894	1.59404	4.99253e-06	0.000131728	3L	7130874	7131505	+	436	Acbp3	GO:0000062;GO:0000062;GO:0000062;GO:0000062;	-	-	-	-	(RefSeq) Acyl-CoA binding protein 3, isoform B	38783	Q9VS22
FBgn0040364	2683.68	1625.71	3741.65	2.30154	1.2026	5.05537e-06	0.000133111	X	1170828	1173797	+	2755	CG11378	-	-	-	-	-	(RefSeq) uncharacterized protein, isoform B	31060	Q9V3I0
FBgn0037750	1357.94	809.43	1906.45	2.3553	1.23591	5.06963e-06	0.000133211	3R	9771795	9774419	-	2184	Whamy	GO:0001578;GO:0001578;GO:0003779;GO:0003779;GO:0005634;GO:0005634;GO:0005739;GO:0007520;GO:0007520;GO:0016477;GO:0016477;GO:0030027;GO:0030027;GO:0030838;GO:0030838;GO:0048365;GO:0048365;GO:0051020;GO:0051020;GO:0051127;GO:0051127;GO:0055037;GO:0055037;GO:0001578;GO:0001578;GO:0003779;GO:0003779;GO:0005634;GO:0005634;GO:0005739;GO:0007520;GO:0007520;GO:0016477;GO:0016477;GO:0030027;GO:0030027;GO:…	-	-	NOG254020	-	(RefSeq) WHAMM and JMY related, isoform B	41198	Q0KI93
FBgn0032684	422.504	629.065	215.943	0.343275	-1.54256	5.29522e-06	0.000138852	2L	18509560	18513512	+	1987	Ugt301D1	GO:0008194;GO:0008194;GO:0015020;GO:0015020;GO:0016020;GO:0016021;GO:0016021;GO:0016740;GO:0016757;GO:0016758;GO:0016758;GO:0043231;GO:0043231;GO:0008194;GO:0008194;GO:0015020;GO:0015020;GO:0016020;GO:0016021;GO:0016021;GO:0016740;GO:0016757;GO:0016758;GO:0016758;GO:0043231;GO:0043231;	K00699	EC:2.4.1.17	-	-	(RefSeq) UDP-glycosyltransferase family 301 member D1, isoform B	35105	Q9VJ81
FBgn0013771	155.539	82.0603	229.018	2.79085	1.4807	5.31548e-06	0.000139098	2R	14879356	14881372	-	1964	Cyp6a9	GO:0004497;GO:0004497;GO:0005506;GO:0005506;GO:0005783;GO:0005789;GO:0005789;GO:0016020;GO:0016491;GO:0016705;GO:0016705;GO:0020037;GO:0020037;GO:0031090;GO:0043231;GO:0046872;GO:0055114;GO:0055114;GO:0055114;	K14999	EC:1.14.-.-	COG2124	Q	(RefSeq) cytochrome P450-6a9	36663	Q27594
FBgn0038098	317.445	179.205	455.684	2.5428	1.34642	5.39597e-06	0.000140701	3R	12967775	12977471	-	3501	CG7381	GO:0003674;GO:0005575;GO:0008150;GO:0016020;GO:0016021;GO:0016021;GO:0003674;GO:0005575;GO:0008150;GO:0016020;GO:0016021;GO:0016021;GO:0003674;GO:0005575;GO:0008150;GO:0016020;GO:0016021;GO:0016021;GO:0003674;GO:0005575;GO:0008150;GO:0016020;GO:0016021;GO:0016021;GO:0003674;GO:0005575;GO:0008150;GO:0016020;GO:0016021;GO:0016021;	-	-	-	-	(RefSeq) uncharacterized protein, isoform E	41589	Q8MSQ3
FBgn0035094	1308.35	581.85	2034.84	3.49719	1.8062	5.39882e-06	0.000140701	2R	25183628	25255318	-	5096	CG9380	GO:0005615;GO:0008745;GO:0016019;GO:0016020;GO:0016021;GO:0016021;GO:0016787;GO:0019730;GO:0032827;GO:0042834;GO:0050830;GO:0005615;GO:0008745;GO:0008745;GO:0016019;GO:0016020;GO:0016021;GO:0016021;GO:0016787;GO:0019730;GO:0032827;GO:0042834;GO:0050830;GO:0005615;GO:0008745;GO:0008745;GO:0016019;GO:0016020;GO:0016021;GO:0016021;GO:0016787;GO:0019730;GO:0032827;GO:0042834;GO:0050830;GO:0005615;GO:…	-	-	-	-	(RefSeq) uncharacterized protein, isoform G	38011	Q0E8V8
FBgn0034605	152.368	79.1903	225.546	2.84816	1.51003	5.41784e-06	0.000140908	2R	21215435	21217779	-	1899	Ugt49C1	GO:0008194;GO:0008194;GO:0015020;GO:0015020;GO:0016020;GO:0016021;GO:0016021;GO:0016740;GO:0016757;GO:0016758;GO:0016758;GO:0043231;GO:0043231;GO:0008194;GO:0008194;GO:0015020;GO:0015020;GO:0016020;GO:0016021;GO:0016021;GO:0016740;GO:0016757;GO:0016758;GO:0016758;GO:0043231;GO:0043231;	K00699	EC:2.4.1.17	-	-	(RefSeq) UDP-glycosyltransferase family 49 member C1, isoform B	37421	Q9W2J3
FBgn0037090	217.895	121.153	314.636	2.59702	1.37686	5.49602e-06	0.00014265	3L	21501421	21503959	+	1827	Est-Q	GO:0016787;GO:0016787;	-	-	COG2272	I	(RefSeq) esterase Q	40381	Q9VP25
FBgn0062565	73.1811	30.8325	115.53	3.74701	1.90574	5.55652e-06	0.000143928	X	20094398	20095767	+	1164	Or19b	GO:0004984;GO:0004984;GO:0004984;GO:0004984;GO:0005549;GO:0005549;GO:0005549;GO:0005886;GO:0005886;GO:0005886;GO:0007165;GO:0007165;GO:0007608;GO:0007608;GO:0007608;GO:0016020;GO:0016020;GO:0016020;GO:0016021;GO:0016021;GO:0016021;GO:0016021;GO:0032590;GO:0032590;GO:0050896;GO:0050911;GO:0050911;GO:0050911;	K22984	-	NOG248103	-	(RefSeq) odorant receptor 19b	260693	Q8IRZ5
FBgn0026320	213.546	307.783	119.309	0.38764	-1.36721	5.85365e-06	0.000151316	3L	14969344	14970306	+	963	Tom	GO:0001708;GO:0001708;GO:0005737;GO:0005737;GO:0007219;GO:0007219;GO:0007423;GO:0007423;GO:0016360;GO:0016360;GO:0031625;GO:0031625;GO:0045746;GO:0045746;	-	-	-	-	(RefSeq) twin of m4	39619	Q9V3S6
FBgn0016076	1101.38	1536.29	666.476	0.433821	-1.20483	5.99595e-06	0.000154681	2L	5288944	5311223	+	4739	vri	GO:0000122;GO:0001227;GO:0001227;GO:0003700;GO:0003700;GO:0005634;GO:0005634;GO:0005634;GO:0006351;GO:0006351;GO:0006355;GO:0006355;GO:0006355;GO:0007275;GO:0007275;GO:0007424;GO:0007424;GO:0007622;GO:0007622;GO:0007623;GO:0007623;GO:0007623;GO:0008407;GO:0008407;GO:0009987;GO:0009987;GO:0010259;GO:0010259;GO:0035317;GO:0035317;GO:0045475;GO:0045475;GO:0045823;GO:0045823;GO:0000122;GO:0001227;GO:…	K12114	-	-	-	(RefSeq) vrille, isoform D	33759	Q9VMS4
FBgn0250907	1739.02	2445.34	1032.69	0.422311	-1.24362	6.0259e-06	0.000155139	2L	22999574	23025915	-	7373	Cht10	GO:0000272;GO:0000272;GO:0004553;GO:0004553;GO:0004568;GO:0004568;GO:0004568;GO:0005575;GO:0005576;GO:0005576;GO:0005576;GO:0005737;GO:0005975;GO:0005975;GO:0005975;GO:0006030;GO:0006030;GO:0006032;GO:0006032;GO:0006032;GO:0008061;GO:0008061;GO:0008061;GO:0008061;GO:0008152;GO:0016787;GO:0016798;GO:0000272;GO:0000272;GO:0004553;GO:0004553;GO:0004568;GO:0004568;GO:0004568;GO:0005575;GO:0005576;GO:…	K01183	EC:3.2.1.14	COG3325	G	(RefSeq) chitinase 10, isoform A	3355116	Q9W5U2;M9PGH3
FBgn0025879	884.528	543.295	1225.76	2.25616	1.17387	6.06831e-06	0.000155916	3R	10203875	10213007	-	1591	Timp	GO:0002020;GO:0002020;GO:0004857;GO:0005515;GO:0005576;GO:0005615;GO:0005615;GO:0007155;GO:0007155;GO:0007275;GO:0007419;GO:0007419;GO:0007426;GO:0007426;GO:0007472;GO:0007472;GO:0008191;GO:0008191;GO:0008191;GO:0008191;GO:0008191;GO:0008270;GO:0008270;GO:0010033;GO:0010033;GO:0010466;GO:0010951;GO:0010951;GO:0030154;GO:0030414;GO:0030425;GO:0030425;GO:0031012;GO:0031012;GO:0035202;GO:0035202;GO:…	K16866	-	NOG250837	-	(RefSeq) tissue inhibitor of metalloproteases	41248	Q9VH14
FBgn0053965	321.067	186.009	456.125	2.45216	1.29405	6.20662e-06	0.000158846	3L	1232882	1234015	+	1026	CG33965	GO:1902936;	-	-	NOG317884	-	(RefSeq) uncharacterized protein	3885668	Q2MGL9
FBgn0036229	32.7095	5.629	59.7899	10.6218	3.40895	6.20728e-06	0.000158846	3L	11954083	11956780	+	2611	CG7248	GO:0005576;GO:0005576;GO:0006030;GO:0006030;GO:0008061;GO:0008061;	-	-	-	-	(RefSeq) uncharacterized protein	39356	Q9VTR4
FBgn0264832	57.4351	22.5679	92.3022	4.08998	2.03209	6.34698e-06	0.000162096	3R	15320378	15320691	+	314	CG44040	GO:0003674;GO:0005575;GO:0008150;	-	-	-	-	(RefSeq) uncharacterized protein	14462475	A0A0B4KH71
FBgn0034031	2020.56	1265.58	2775.54	2.1931	1.13297	6.45536e-06	0.000164534	2R	15555446	15562436	+	3669	CG12963	GO:0016020;GO:0016021;GO:0016021;GO:0016020;GO:0016021;GO:0016021;GO:0016020;GO:0016021;GO:0016021;GO:0016020;GO:0016021;GO:0016021;GO:0016020;GO:0016021;GO:0016021;GO:0016020;GO:0016021;GO:0016021;GO:0016020;GO:0016021;GO:0016021;GO:0016020;GO:0016021;GO:0016021;GO:0016020;GO:0016021;GO:0016021;	-	-	-	-	(RefSeq) uncharacterized protein, isoform C	36724	A8DYF2
FBgn0030340	33.6105	0	67.2209	Inf	Inf	6.47014e-06	0.000164582	X	11842662	11846099	-	3265	CG15740	-	-	-	-	-	(RefSeq) uncharacterized protein	32139	Q9VYT7
FBgn0033598	3459.52	2138.67	4780.36	2.2352	1.1604	6.5787e-06	0.00016701	2R	11255167	11255983	+	817	Cpr47Eb	GO:0008010;GO:0008010;GO:0031012;GO:0040003;GO:0040003;GO:0042302;GO:0042302;GO:0042302;GO:0062129;	-	-	NOG265909	-	(RefSeq) cuticular protein 47Eb	36189	Q7K0A2
FBgn0002592	149.558	223.027	76.0888	0.341165	-1.55146	6.6969e-06	0.000169672	3R	26016514	26017470	-	957	E(spl)m2-BFM	GO:0001708;GO:0001708;GO:0003674;GO:0005575;GO:0007219;GO:0007219;GO:0007219;GO:0007275;GO:0007399;GO:0007399;GO:0007423;GO:0007423;GO:0007423;GO:0030154;GO:0045747;GO:0045747;	-	-	NOG254289	-	(RefSeq) enhancer of split m2, bearded family member	43155	O97177
FBgn0038878	1316.76	792.274	1841.24	2.32399	1.21661	6.83519e-06	0.000172833	3R	21274243	21276249	-	1293	CG3301	GO:0000253;GO:0000253;GO:0004303;GO:0004303;GO:0016491;GO:0055114;GO:0072555;GO:0072555;GO:0072582;GO:0072582;GO:0000253;GO:0000253;GO:0004303;GO:0004303;GO:0016491;GO:0055114;GO:0072555;GO:0072555;GO:0072582;GO:0072582;GO:0000253;GO:0000253;GO:0004303;GO:0004303;GO:0016491;GO:0055114;GO:0072555;GO:0072555;GO:0072582;GO:0072582;	K15890	EC:1.1.1.216	COG4221	R	(RefSeq) uncharacterized protein, isoform C	42528	Q9VDC0
FBgn0032889	8071.64	5010.74	11132.5	2.22174	1.15169	6.98787e-06	0.000176343	2L	20822828	20827744	+	2673	CG9331	GO:0005576;GO:0005576;GO:0005829;GO:0005829;GO:0008465;GO:0008465;GO:0016491;GO:0016616;GO:0016616;GO:0016616;GO:0016618;GO:0016618;GO:0016618;GO:0030267;GO:0030267;GO:0030267;GO:0051287;GO:0051287;GO:0055114;GO:0055114;GO:0055114;GO:0005576;GO:0005576;GO:0005829;GO:0005829;GO:0008465;GO:0008465;GO:0016491;GO:0016616;GO:0016616;GO:0016616;GO:0016618;GO:0016618;GO:0030267;GO:0030267;GO:0051287;GO:…	-	-	-	-	(RefSeq) uncharacterized protein, isoform F	35347	Q7KT11
FBgn0030544	2552.76	3993.49	1112.03	0.27846	-1.84446	7.1135e-06	0.000179159	X	14191220	14192018	-	645	CG13403	GO:0003674;GO:0005575;GO:0003674;GO:0005575;	-	-	-	-	(RefSeq) uncharacterized protein, isoform B	32366	Q1WWA0
FBgn0033204	348.503	202.496	494.51	2.44208	1.28811	7.12913e-06	0.000179199	2R	7663786	7665269	+	1233	CG2065	GO:0016491;GO:0042572;GO:0052650;GO:0052650;GO:0055114;GO:0016491;GO:0042572;GO:0052650;GO:0052650;GO:0055114;	-	-	COG1028	IQ	(RefSeq) uncharacterized protein, isoform B	35707	Q7JYX2
FBgn0026409	27554.7	16713.5	38395.9	2.2973	1.19994	7.41768e-06	0.000186085	3L	14537651	14540441	+	1823	Mpcp2	GO:0005315;GO:0005315;GO:0005739;GO:0005739;GO:0005740;GO:0005740;GO:0006817;GO:0006817;GO:0015114;GO:0015114;GO:0016020;GO:0016021;GO:0031305;GO:0031305;GO:0035435;GO:0035435;GO:0048190;GO:0048190;GO:0005315;GO:0005315;GO:0005739;GO:0005739;GO:0005740;GO:0005740;GO:0006817;GO:0006817;GO:0015114;GO:0015114;GO:0016020;GO:0016021;GO:0031305;GO:0031305;GO:0035435;GO:0035435;GO:0048190;GO:0048190;GO:…	K15102	-	NOG265500	-	(RefSeq) mitochondrial phosphate carrier protein 2, isoform C	39587	Q0E8E8
FBgn0032587	120.943	60.6719	181.213	2.98677	1.57859	7.48006e-06	0.000187281	2L	16508078	16532877	-	5046	CG5953	-	-	-	-	-	(RefSeq) uncharacterized protein, isoform C	34985	E1JHJ2
FBgn0031561	3024.54	1732.3	4316.79	2.49195	1.31727	7.60846e-06	0.000190122	2L	3696218	3696658	-	381	IM33	GO:0004867;GO:0004867;GO:0004867;GO:0005615;GO:0005615;GO:0009617;GO:0009617;GO:0010951;GO:0004867;GO:0004867;GO:0004867;GO:0005615;GO:0005615;GO:0009617;GO:0009617;GO:0010951;	-	-	NOG256509	-	(RefSeq) immune induced molecule 33, isoform B	33592	Q9VQT8
FBgn0034025	1706.86	2366.79	1046.93	0.442342	-1.17677	7.64326e-06	0.000190618	2R	15511710	15515597	+	2765	Pgant1	GO:0000139;GO:0000139;GO:0004653;GO:0004653;GO:0005794;GO:0005794;GO:0005794;GO:0005795;GO:0005795;GO:0006486;GO:0006486;GO:0009312;GO:0009312;GO:0016020;GO:0016021;GO:0016021;GO:0016740;GO:0016757;GO:0030246;GO:0030246;GO:0046872;GO:0046872;GO:0000139;GO:0000139;GO:0004653;GO:0004653;GO:0005794;GO:0005794;GO:0005794;GO:0005795;GO:0005795;GO:0006486;GO:0006486;GO:0009312;GO:0009312;GO:0016020;GO:…	K00710	EC:2.4.1.41	NOG302022	-	(RefSeq) polypeptide N-Acetylgalactosaminyltransferase 1, isoform A	36717	Q6WV20
FBgn0264711	236.358	343.533	129.183	0.376044	-1.41103	7.66216e-06	0.000190716	3L	21644958	21666306	+	5927	CG43980	GO:0005515;GO:0046982;GO:0046982;GO:0005515;GO:0046982;GO:0046982;	K10521	-	NOG81568	S	(RefSeq) uncharacterized protein, isoform C	2768995	M9PFY3
FBgn0004047	752.327	1379.43	125.223	0.0907787	-3.4615	7.71111e-06	0.00019156	X	13759546	13761547	+	1868	Yp3	GO:0005576;GO:0005576;GO:0005615;GO:0005615;GO:0007548;GO:0007548;GO:0008970;GO:0009617;GO:0009617;GO:0009792;GO:0009792;GO:0016042;GO:0016042;GO:0016298;GO:0016298;GO:0016787;GO:0043186;GO:0043186;GO:0045995;GO:0045995;GO:0052689;GO:0052689;GO:0052689;GO:0080030;GO:0080030;GO:0005576;GO:0005576;GO:0005615;GO:0005615;GO:0007548;GO:0007548;GO:0008970;GO:0009617;GO:0009617;GO:0009792;GO:0009792;GO:…	-	-	NOG268546	-	(RefSeq) yolk protein 3, isoform B	32339	P06607;X2JEX8
FBgn0035813	273.188	396.867	149.509	0.376723	-1.40842	7.82964e-06	0.000194126	3L	7727804	7732191	-	4388	CG8492	GO:0003796;GO:0003796;GO:0003796;GO:0005615;GO:0005615;GO:0008152;GO:0008152;GO:0016787;GO:0016798;GO:0050829;GO:0050829;	K01185	EC:3.2.1.17	-	-	(RefSeq) uncharacterized protein	38866	Q9VSA5
FBgn0030610	1367.52	824.773	1910.27	2.31612	1.21171	7.90781e-06	0.000195684	X	15084029	15084699	-	521	CG9065	GO:0005507;GO:0005507;GO:0005758;GO:0005758;GO:0005758;GO:0005758;GO:0006825;GO:0006825;GO:0008535;GO:0008535;GO:0016531;GO:0016531;GO:0016531;GO:0016531;GO:0033617;GO:0033617;	K02260	-	NOG136703	S	(RefSeq) uncharacterized protein	32439	Q9VXY5
FBgn0039008	656.367	288.787	1023.95	3.54568	1.82606	8.27895e-06	0.000204471	3R	22702007	22704338	+	1308	CG6972	GO:0003012;GO:0003012;GO:0003012;GO:0003012;	-	-	-	-	(RefSeq) uncharacterized protein, isoform B	42684	A0A126GV06
FBgn0017556	127.481	187.741	67.2199	0.358045	-1.48179	8.41358e-06	0.000207394	2R	24500780	24502277	-	1254	Prosalpha4T2	GO:0000502;GO:0004175;GO:0004175;GO:0004175;GO:0004298;GO:0004298;GO:0004298;GO:0005634;GO:0005634;GO:0005634;GO:0005737;GO:0005737;GO:0005737;GO:0005839;GO:0005839;GO:0005839;GO:0006508;GO:0006511;GO:0006511;GO:0008233;GO:0010498;GO:0010498;GO:0010499;GO:0010499;GO:0016787;GO:0019773;GO:0019773;GO:0019773;GO:0019773;GO:0019773;GO:0043161;GO:0043161;GO:0043161;GO:0051603;GO:0051603;GO:0000502;GO:…	K02731	EC:3.4.25.1	COG0638	O	(RefSeq) proteasome alpha4 subunit, Testis-specific 2, isoform B	37910	Q27575;A0A0B4LHK2
FBgn0010611	2968.78	1822.76	4114.79	2.25744	1.17469	8.43634e-06	0.000207554	2R	16336090	16341242	+	2795	Hmgs	GO:0003824;GO:0003824;GO:0004421;GO:0004421;GO:0004421;GO:0004421;GO:0006084;GO:0006084;GO:0006629;GO:0006694;GO:0008202;GO:0008299;GO:0008299;GO:0010142;GO:0010142;GO:0016126;GO:0016126;GO:0016740;GO:0016746;GO:0003824;GO:0003824;GO:0004421;GO:0004421;GO:0004421;GO:0004421;GO:0006084;GO:0006084;GO:0006629;GO:0006694;GO:0008202;GO:0008299;GO:0008299;GO:0010142;GO:0010142;GO:0016126;GO:0016126;GO:…	K01641	EC:2.3.3.10	COG3425	I	(RefSeq) HMG coenzyme A synthase, isoform F	44154	Q7K4Q9
FBgn0036876	993.469	623.508	1363.43	2.18671	1.12876	8.57474e-06	0.000210552	3L	19498197	19500798	-	1592	CG9451	GO:0003993;GO:0003993;GO:0003993;GO:0005634;GO:0005634;GO:0016311;GO:0016311;GO:0016787;GO:0070062;GO:0070062;GO:0003993;GO:0003993;GO:0003993;GO:0005634;GO:0005634;GO:0016311;GO:0016311;GO:0016787;GO:0070062;GO:0070062;	K19283	-	NOG85977	S	(RefSeq) uncharacterized protein, isoform B	40118	Q9VW00
FBgn0002573	77.2644	120.85	33.6791	0.278686	-1.84329	8.63159e-06	0.00021154	3L	13396228	13401125	-	2451	sens	GO:0000122;GO:0000122;GO:0000981;GO:0000981;GO:0001228;GO:0003676;GO:0003676;GO:0003677;GO:0005634;GO:0005634;GO:0005634;GO:0005700;GO:0005700;GO:0007219;GO:0007219;GO:0007275;GO:0007411;GO:0007411;GO:0007422;GO:0007422;GO:0007423;GO:0007423;GO:0007601;GO:0007601;GO:0008407;GO:0008407;GO:0008594;GO:0008594;GO:0016360;GO:0016360;GO:0042051;GO:0042051;GO:0043066;GO:0043066;GO:0043425;GO:0043425;GO:…	-	-	COG5048	R	(RefSeq) senseless	45328	Q9N658
FBgn0010041	125.326	30.6947	219.958	7.16599	2.84117	8.76107e-06	0.000214302	3R	12375733	12376572	+	840	GstD5	GO:0004364;GO:0004364;GO:0004364;GO:0004364;GO:0005515;GO:0005737;GO:0005737;GO:0005737;GO:0006749;GO:0006749;GO:0006749;GO:0009636;GO:0009636;GO:0016740;	K00799	EC:2.5.1.18	COG0625	O	(RefSeq) glutathione S transferase D5	48338	Q9VG95
FBgn0050362	127.51	191.819	63.2021	0.329489	-1.6017	8.78322e-06	0.000214432	2R	8365550	8366688	-	1139	boly	GO:0003674;GO:0005575;GO:0008150;	-	-	NOG253292	-	(RefSeq) borrelly	35809	Q7JVN4
FBgn0033873	571.079	258.923	883.235	3.41119	1.77028	8.81703e-06	0.000214846	2R	13833575	13835096	-	1402	CG6337	GO:0004197;GO:0004197;GO:0005615;GO:0005615;GO:0005764;GO:0005764;GO:0006508;GO:0006508;GO:0008234;GO:0008234;GO:0016787;GO:0051603;GO:0051603;GO:0004197;GO:0004197;GO:0005615;GO:0005615;GO:0005764;GO:0005764;GO:0006508;GO:0006508;GO:0008234;GO:0008234;GO:0016787;GO:0051603;GO:0051603;	-	-	NOG310593	-	(RefSeq) uncharacterized protein, isoform B	36530	Q7JYA0
FBgn0034717	728.584	447.608	1009.56	2.25545	1.17342	8.96614e-06	0.000218062	2R	22293400	22296955	+	3378	CG5819	GO:0005515;GO:0005515;GO:0016020;GO:0016021;GO:0016021;GO:0005515;GO:0005515;GO:0016020;GO:0016021;GO:0016021;GO:0005515;GO:0005515;GO:0016020;GO:0016021;GO:0016021;	-	-	NOG309326	-	(RefSeq) uncharacterized protein, isoform C	37547	Q7JWP9
FBgn0039283	87.1655	133.976	40.3551	0.301212	-1.73115	9.10008e-06	0.000220898	3R	25138072	25139903	+	1832	danr	GO:0003677;GO:0003677;GO:0003677;GO:0003700;GO:0003700;GO:0005515;GO:0005634;GO:0005634;GO:0005634;GO:0006355;GO:0006355;GO:0007275;GO:0007379;GO:0007379;GO:0007469;GO:0007469;GO:0021556;GO:0021556;GO:0048749;GO:0048749;	K22536	-	NOG270596	-	(RefSeq) distal antenna-related	43020	Q9VBW9
FBgn0032075	9692.98	6038.96	13347	2.21015	1.14414	9.17846e-06	0.000222377	2L	8937390	8939743	+	1230	Tsp29Fb	GO:0003674;GO:0005515;GO:0005887;GO:0005887;GO:0016020;GO:0016021;GO:0016021;GO:0016021;GO:0016021;GO:0003674;GO:0005515;GO:0005887;GO:0005887;GO:0016020;GO:0016021;GO:0016021;GO:0016021;GO:0016021;GO:0003674;GO:0005515;GO:0005887;GO:0005887;GO:0016020;GO:0016021;GO:0016021;GO:0016021;GO:0016021;	-	-	NOG306751	-	(RefSeq) tetraspanin 29Fb, isoform C	34212	Q9VLH0
FBgn0261675	196.069	107.616	284.521	2.64385	1.40264	9.4636e-06	0.00022885	X	20934869	20939503	+	3971	Npc1b	GO:0005886;GO:0005886;GO:0006629;GO:0006869;GO:0007391;GO:0007391;GO:0007417;GO:0007417;GO:0007422;GO:0007422;GO:0008202;GO:0008203;GO:0008203;GO:0016020;GO:0016021;GO:0016021;GO:0016021;GO:0030299;GO:0030299;	K12385	-	NOG149152	S	(RefSeq) Niemann-Pick type C-1b	33072	Q9VRC9
FBgn0053986	80.5811	38.0871	123.075	3.23141	1.69216	9.5147e-06	0.00022965	3L	15524325	15525253	-	871	CG33986	GO:0005576;GO:0005576;GO:0006030;GO:0006030;GO:0008061;GO:0008061;	-	-	NOG272020	-	(RefSeq) uncharacterized protein	3885638	Q2PDY8
FBgn0035620	1453.33	408.925	2497.73	6.10805	2.61071	9.73981e-06	0.000234639	3L	5595542	5597422	+	1881	Alp9	GO:0003824;GO:0003824;GO:0004035;GO:0004035;GO:0004035;GO:0004035;GO:0009986;GO:0009986;GO:0016311;GO:0016311;GO:0016311;GO:0016787;GO:0016791;GO:0016791;GO:0003824;GO:0003824;GO:0004035;GO:0004035;GO:0004035;GO:0004035;GO:0009986;GO:0009986;GO:0016311;GO:0016311;GO:0016311;GO:0016787;GO:0016791;GO:0016791;	K01077	EC:3.1.3.1	COG1785	P	(RefSeq) alkaline phosphatase 9, isoform B	38633	Q9VRM9
FBgn0035915	2416.55	3339.11	1493.99	0.447422	-1.16029	9.79453e-06	0.000235512	3L	8617235	8619474	+	2121	S-Lap1	GO:0004177;GO:0004177;GO:0004177;GO:0005737;GO:0005737;GO:0006508;GO:0006508;GO:0008235;GO:0008235;GO:0016008;GO:0016319;GO:0016319;GO:0016787;GO:0019538;GO:0019538;GO:0030145;GO:0030145;	K11142	-	COG0260	E	(RefSeq) Sperm-Leucylaminopeptidase 1	38986	Q9VSM6
FBgn0027070	119.526	60.8102	178.242	2.93113	1.55145	1.01577e-05	0.000243785	2L	18826770	18829059	+	1903	Ugt36E1	GO:0005783;GO:0005783;GO:0006011;GO:0006011;GO:0006805;GO:0006805;GO:0008194;GO:0008194;GO:0008194;GO:0015020;GO:0015020;GO:0016020;GO:0016021;GO:0016021;GO:0016740;GO:0016757;GO:0016758;GO:0016758;GO:0043231;GO:0043231;GO:0005783;GO:0005783;GO:0006011;GO:0006011;GO:0006805;GO:0006805;GO:0008194;GO:0008194;GO:0008194;GO:0015020;GO:0015020;GO:0016020;GO:0016021;GO:0016021;GO:0016740;GO:0016757;GO:…	K00699	EC:2.4.1.17	NOG326467	-	(RefSeq) UDP-glycosyltransferase family 36 member E1, isoform D	35139	Q9VJ45
FBgn0016013	747.792	326.047	1169.54	3.58702	1.84278	1.02331e-05	0.000245134	3L	4072032	4073954	-	1421	Faa	GO:0003824;GO:0003824;GO:0004334;GO:0004334;GO:0004334;GO:0004334;GO:0005829;GO:0006559;GO:0006559;GO:0006559;GO:0006572;GO:0006572;GO:0006572;GO:0009072;GO:0009072;GO:0016787;GO:0046872;GO:0046872;GO:1902000;GO:1902000;	K01555	EC:3.7.1.2	COG0179	Q	(RefSeq) fumarylacetoacetase	45577	Q9VZI8
FBgn0035083	5013.35	3144.58	6882.12	2.18857	1.12999	1.02528e-05	0.000245145	2R	24940625	24942413	-	1593	Tina-1	GO:0016829;GO:0061929;GO:0005575;GO:0005575;GO:0005829;GO:0007507;GO:0007507;GO:0008307;GO:0008307;GO:0016740;GO:0016746;GO:0016746;GO:0042219;GO:0061929;GO:0061929;GO:0061929;	K19761	EC:2.3.2.-	NOG242813	-	(RefSeq) troponin C-akin-1, isoform A	37989	Q9W0Y1
FBgn0035343	388.264	229.681	546.848	2.3809	1.2515	1.0363e-05	0.000247315	3L	2474667	2475614	-	885	CG16762	-	-	-	NOG301134	-	(RefSeq) uncharacterized protein	38310	Q9W012
FBgn0034247	128.581	39.8159	217.345	5.45876	2.44857	1.09917e-05	0.000261829	2R	17582007	17584012	-	1590	CG6484	GO:0005351;GO:0005351;GO:0005887;GO:0005887;GO:0016020;GO:0016020;GO:0016020;GO:0016021;GO:0016021;GO:0016021;GO:0022857;GO:0022857;GO:0046323;GO:0055085;GO:0055085;GO:1902600;	-	-	COG0477	G	(RefSeq) uncharacterized protein	36994	Q7K3P6
FBgn0036575	175.487	96.9529	254.022	2.62005	1.38959	1.11376e-05	0.000264809	3L	16136487	16137879	-	1393	CG5157	GO:0020037;GO:0020037;GO:0020037;GO:0046872;GO:0046872;	K23490	-	COG5274	CI	(RefSeq) uncharacterized protein	39771	Q9VUZ3
FBgn0270926	3742.2	6528.79	955.602	0.146367	-2.77233	1.11755e-05	0.000265214	3L	21173118	21174973	+	1856	AsnS	GO:0000166;GO:0004066;GO:0004066;GO:0004066;GO:0004066;GO:0005524;GO:0005524;GO:0005829;GO:0005829;GO:0006529;GO:0006529;GO:0006529;GO:0006529;GO:0006541;GO:0006541;GO:0008652;GO:0016874;	K01953	EC:6.3.5.4	-	-	(RefSeq) asparagine synthetase	2768965	Q7KTW9
FBgn0027527	493.427	11.643	975.212	83.7592	6.38818	1.12505e-05	0.0002665	3R	6234708	6237181	+	1846	Osi6	GO:0003674;GO:0005887;GO:0005887;GO:0008150;GO:0012505;GO:0012505;GO:0016020;GO:0016021;GO:0003674;GO:0005887;GO:0005887;GO:0008150;GO:0012505;GO:0012505;GO:0016020;GO:0016021;	-	-	-	-	(RefSeq) osiris 6, isoform B	40760	Q9XZ15
FBgn0038391	204.373	112.843	295.904	2.62226	1.39081	1.15089e-05	0.000272115	3R	16009105	16019133	+	3493	GATAe	GO:0000978;GO:0000978;GO:0000981;GO:0000981;GO:0000981;GO:0003700;GO:0003700;GO:0005634;GO:0005634;GO:0005634;GO:0005634;GO:0006355;GO:0006355;GO:0007492;GO:0007492;GO:0007494;GO:0007494;GO:0008270;GO:0008270;GO:0010629;GO:0010629;GO:0019730;GO:0019730;GO:0035883;GO:0035883;GO:0036335;GO:0036335;GO:0043565;GO:0043565;GO:0045165;GO:0045944;GO:0045944;GO:0046872;GO:1903703;GO:1903703;GO:0000978;GO:…	-	-	-	-	(RefSeq) GATAe, isoform B	41945	A0A0B4JDD2
FBgn0029646	128.686	0	257.372	Inf	Inf	1.17406e-05	0.000277078	X	2945403	2946589	+	1187	CG14423	-	-	-	-	-	(RefSeq) uncharacterized protein	31287	Q9W4U4
FBgn0039761	70.9262	16.8953	124.957	7.39598	2.88674	1.17651e-05	0.000277142	3R	30253182	30254097	+	607	CG18404	-	-	-	NOG237379	-	(RefSeq) uncharacterized protein	43603	Q9VA85
FBgn0032487	350.393	492.235	208.552	0.423683	-1.23894	1.18127e-05	0.00027775	2L	13221397	13222429	-	980	Ski6	GO:0000176;GO:0000176;GO:0000176;GO:0000177;GO:0000177;GO:0000178;GO:0000178;GO:0005652;GO:0005652;GO:0005730;GO:0005730;GO:0005737;GO:0005737;GO:0010468;GO:0010468;GO:0016075;GO:0016075;GO:0034427;GO:0034427;GO:0034475;GO:0034475;GO:0035327;GO:0035327;GO:0051607;GO:0051607;GO:0071028;GO:0071028;GO:0071051;GO:0071051;GO:0000176;GO:0000176;GO:0000176;GO:0000177;GO:0000177;GO:0000178;GO:0000178;GO:…	K11600	-	-	-	(RefSeq) Ski6, isoform B	34721	Q9VK19
FBgn0043470	839.722	359.522	1319.92	3.67133	1.8763	1.20342e-05	0.000282437	2R	11336840	11337791	+	952	lambdaTry	GO:0004252;GO:0004252;GO:0004252;GO:0004252;GO:0006508;GO:0006508;GO:0006508;GO:0006508;GO:0008233;GO:0008236;GO:0008236;GO:0016787;	K01312	EC:3.4.21.4	COG5640	O	(RefSeq) lambdaTry	36214	Q7JPN9
FBgn0261380	748.582	464.702	1032.46	2.22178	1.15171	1.2232e-05	0.000286314	3R	10782563	10784092	-	1356	mRpL37	GO:0003735;GO:0003735;GO:0003735;GO:0005739;GO:0005739;GO:0005739;GO:0005762;GO:0005762;GO:0005840;GO:0005840;GO:0005840;GO:0006412;GO:0006412;GO:0032543;GO:0032543;	K17418	-	-	-	(RefSeq) mitochondrial ribosomal protein L37	41293	Q9VGW9
FBgn0030976	860.515	528.837	1192.19	2.25436	1.17272	1.22443e-05	0.000286314	X	18900410	18911843	+	3832	CG7378	GO:0004721;GO:0004725;GO:0004725;GO:0004725;GO:0005575;GO:0006470;GO:0006470;GO:0008138;GO:0008138;GO:0008138;GO:0016311;GO:0016311;GO:0016787;GO:0016791;GO:0016791;GO:0035335;GO:0004721;GO:0004725;GO:0004725;GO:0004725;GO:0005575;GO:0006470;GO:0006470;GO:0008138;GO:0008138;GO:0008138;GO:0016311;GO:0016311;GO:0016787;GO:0016791;GO:0016791;GO:0035335;GO:0004721;GO:0004725;GO:0004725;GO:0004725;GO:…	K14165	-	COG2453	T	(RefSeq) uncharacterized protein, isoform B	32888	A8JUQ2
FBgn0037819	1389.56	869.788	1909.33	2.19517	1.13433	1.27834e-05	0.000298373	3R	10677737	10680925	-	1165	CG14688	GO:0016491;GO:0048244;GO:0048244;GO:0055114;	-	-	-	-	(RefSeq) uncharacterized protein	41275	Q9VGY8
FBgn0046113	1813.97	1143.06	2484.88	2.17388	1.12027	1.35479e-05	0.00031564	2L	914086	917805	+	3004	GluRIIC	GO:0004970;GO:0004970;GO:0004970;GO:0005216;GO:0005216;GO:0005886;GO:0005886;GO:0005886;GO:0006811;GO:0006811;GO:0006811;GO:0006816;GO:0006816;GO:0007268;GO:0007268;GO:0007274;GO:0007274;GO:0008066;GO:0008066;GO:0008066;GO:0008328;GO:0008328;GO:0015276;GO:0015276;GO:0015276;GO:0015277;GO:0015277;GO:0016020;GO:0016020;GO:0016020;GO:0016021;GO:0019722;GO:0022849;GO:0022849;GO:0030054;GO:0030054;GO:…	K05313	-	-	-	(RefSeq) glutamate receptor IIC	33275	Q9VPV3
FBgn0025573	27.9102	48.018	7.8023	0.162487	-2.62161	1.36241e-05	0.000316605	2R	21881352	21882533	-	1182	PpN58A	GO:0000164;GO:0000164;GO:0004721;GO:0004722;GO:0004722;GO:0004722;GO:0004722;GO:0005634;GO:0005634;GO:0005634;GO:0005737;GO:0005737;GO:0006470;GO:0006470;GO:0016787;GO:0016787;GO:0016787;GO:0046872;GO:0046872;GO:0072357;GO:0072357;	K06269	EC:3.1.3.16	-	-	(RefSeq) protein phosphatase N at 58A	37493	Q7KVM5
FBgn0034785	15.3152	30.1857	0.444706	0.0147323	-6.08487	1.36391e-05	0.000316605	2R	22845977	22847911	+	1569	CG3649	GO:0005886;GO:0005886;GO:0006820;GO:0016020;GO:0016021;GO:0016021;GO:0016021;GO:0022857;GO:0055085;GO:0055085;	-	-	-	-	(RefSeq) uncharacterized protein	37626	Q9W1Y9
FBgn0040763	108.565	159.581	57.5495	0.360629	-1.47141	1.38105e-05	0.000320001	2R	11293776	11294586	-	750	CG18336	-	-	-	NOG292872	-	(RefSeq) uncharacterized protein, isoform B	50236	A1Z8I5
FBgn0053340	1111.21	1522.94	699.49	0.459303	-1.12248	1.43358e-05	0.000331432	3R	24363138	24364289	+	1152	CG33340	GO:0003674;GO:0005575;GO:0008150;	-	-	NOG269227	-	(RefSeq) uncharacterized protein	2768682	Q8IMW8
FBgn0037485	222.828	128.717	316.939	2.46229	1.3	1.43558e-05	0.000331432	3R	7214339	7217083	-	1925	CG14606	GO:0005351;GO:0005351;GO:0005887;GO:0005887;GO:0016020;GO:0016021;GO:0016021;GO:0016021;GO:0022857;GO:0022857;GO:0046323;GO:0055085;GO:0055085;GO:1902600;GO:0005351;GO:0005351;GO:0005887;GO:0005887;GO:0016020;GO:0016021;GO:0016021;GO:0016021;GO:0022857;GO:0022857;GO:0046323;GO:0055085;GO:0055085;GO:1902600;	-	-	COG0477	G	(RefSeq) uncharacterized protein, isoform C	40866	A0A1Z1CGZ4
FBgn0036992	187.103	103.133	271.074	2.62839	1.39418	1.46681e-05	0.000338029	3L	20438166	20439872	-	1518	Hpd	GO:0000139;GO:0000139;GO:0003868;GO:0003868;GO:0003868;GO:0005789;GO:0005789;GO:0006572;GO:0006572;GO:0009072;GO:0009072;GO:0016491;GO:0016701;GO:0016701;GO:0046872;GO:0046872;GO:0051213;GO:0055114;GO:0055114;GO:0055114;GO:0000139;GO:0000139;GO:0003868;GO:0003868;GO:0003868;GO:0005789;GO:0005789;GO:0006572;GO:0006572;GO:0009072;GO:0009072;GO:0016491;GO:0016701;GO:0016701;GO:0046872;GO:0046872;GO:…	K00457	EC:1.13.11.27	COG3185	E	(RefSeq) 4-hydroxyphenylpyruvate dioxygenase, isoform B	40263	Q961W1
FBgn0035542	1350.56	1856.84	844.283	0.454689	-1.13705	1.49016e-05	0.00034279	3L	4406943	4420648	+	3058	DOR	GO:0000045;GO:0000045;GO:0005634;GO:0005634;GO:0005634;GO:0005776;GO:0005776;GO:0010506;GO:0010506;GO:0030374;GO:0030374;GO:0035076;GO:0035076;GO:0035258;GO:0035258;GO:0045893;GO:0045893;GO:0045944;GO:0045944;GO:0000045;GO:0000045;GO:0005634;GO:0005634;GO:0005634;GO:0005776;GO:0005776;GO:0010506;GO:0010506;GO:0030374;GO:0030374;GO:0035076;GO:0035076;GO:0035258;GO:0035258;GO:0045893;GO:0045893;GO:…	K21247	-	NOG281711	-	(RefSeq) diabetes and obesity regulated, isoform E	38543	Q9VZC7
FBgn0024238	1798.27	1064.18	2532.36	2.37964	1.25074	1.61855e-05	0.000371654	X	17285704	17301929	-	4258	Fim	GO:0003779;GO:0003779;GO:0005509;GO:0005509;GO:0005515;GO:0005737;GO:0005737;GO:0005829;GO:0005829;GO:0005884;GO:0005884;GO:0016321;GO:0032432;GO:0032432;GO:0045179;GO:0045179;GO:0051015;GO:0051015;GO:0051015;GO:0051017;GO:0051017;GO:0051017;GO:0051639;GO:0051639;GO:0070938;GO:0003779;GO:0003779;GO:0005509;GO:0005509;GO:0005515;GO:0005737;GO:0005737;GO:0005829;GO:0005829;GO:0005884;GO:0005884;GO:…	K17336	-	-	-	(RefSeq) fimbrin, isoform A	32721	O61604
FBgn0001226	2560.5	3511.18	1609.83	0.458488	-1.12505	1.65306e-05	0.000378896	3L	9384063	9385694	+	1632	Hsp27	GO:0005515;GO:0005634;GO:0005634;GO:0005737;GO:0005737;GO:0008340;GO:0008340;GO:0009408;GO:0009408;GO:0042026;GO:0042026;GO:0042595;GO:0042595;GO:0042742;GO:0042742;GO:0050832;GO:0050832;GO:0051082;GO:0051082;GO:0061077;GO:0061077;GO:0005515;GO:0005634;GO:0005634;GO:0005737;GO:0005737;GO:0008340;GO:0008340;GO:0009408;GO:0009408;GO:0042026;GO:0042026;GO:0042595;GO:0042595;GO:0042742;GO:0042742;GO:…	-	-	NOG256133	-	(RefSeq) heat shock protein 27, isoform B	39078	P02518;X2JC82
FBgn0031858	209.157	306.002	112.312	0.367028	-1.44604	1.67427e-05	0.000383069	2L	6774041	6778444	+	3254	CG17378	GO:0003674;GO:0005575;GO:0008150;GO:0003674;GO:0005575;GO:0008150;GO:0003674;GO:0005575;GO:0008150;	-	-	NOG67656	-	(RefSeq) uncharacterized protein, isoform C	33951	Q8IPJ2
FBgn0031690	314.647	450.121	179.173	0.398055	-1.32896	1.74427e-05	0.000398369	2L	5212395	5215081	-	2194	CG7742	GO:0005096;GO:0005096;GO:0043087;GO:0043087;GO:0043547;GO:0005096;GO:0005096;GO:0043087;GO:0043087;GO:0043547;GO:0005096;GO:0005096;GO:0043087;GO:0043087;GO:0043547;GO:0005096;GO:0005096;GO:0043087;GO:0043087;GO:0043547;	-	-	NOG79331	-	(RefSeq) uncharacterized protein, isoform D	33750	Q9VMT4
FBgn0051528	223.921	321.374	126.467	0.39352	-1.34549	1.7559e-05	0.000399776	3R	4416438	4417665	+	1228	CG31528	GO:0003674;GO:0005515;GO:0005575;GO:0005829;GO:0005829;GO:0006511;GO:0006511;GO:0008150;GO:0031593;GO:0031593;	K04523	-	NOG303424	-	(RefSeq) uncharacterized protein	318785	Q8IPM2
FBgn0031930	601.335	370.161	832.508	2.24904	1.16931	1.75671e-05	0.000399776	2L	7691109	7692683	-	1350	CG7025	GO:0004180;GO:0004180;GO:0004180;GO:0004181;GO:0004181;GO:0004181;GO:0005615;GO:0005615;GO:0006508;GO:0006508;GO:0006508;GO:0008270;GO:0008270;GO:0016787;	K01290	EC:3.4.17.-	-	-	(RefSeq) uncharacterized protein	34042	Q9VLZ1
FBgn0263241	592.035	364.852	819.219	2.24535	1.16694	1.78278e-05	0.000404986	3L	11070526	11073348	+	2270	Mocs1	GO:0000166;GO:0002121;GO:0002121;GO:0003824;GO:0003824;GO:0005525;GO:0005525;GO:0006777;GO:0006777;GO:0006777;GO:0016829;GO:0019008;GO:0019008;GO:0046872;GO:0046872;GO:0046872;GO:0051536;GO:0051536;GO:0051536;GO:0051539;GO:0051539;GO:0051539;GO:0061798;GO:0061798;GO:0061798;GO:0061799;GO:0061799;GO:0061799;GO:0003824;GO:0006777;GO:0019008;GO:0046872;GO:0051536;GO:0051539;	K20967	-	COG0315	H	(RefSeq) molybdenum cofactor synthesis 1, isoform C	39238	Q8IQF1
FBgn0086611	1697.61	604.467	2790.75	4.61689	2.20692	1.78673e-05	0.000405161	3L	6130386	6130989	-	543	Lcp65Ag3	GO:0008010;GO:0008010;GO:0031012;GO:0040003;GO:0040003;GO:0042302;GO:0042302;GO:0042302;GO:0062129;	-	-	-	-	(RefSeq) larval cuticle protein	59159	Q9I7Q6
FBgn0033357	695.866	394.21	997.522	2.53043	1.33938	1.80304e-05	0.000408135	2R	8951595	8952242	+	539	Tom7	GO:0005742;GO:0005742;GO:0005742;GO:0006626;GO:0006626;GO:0015450;GO:0015450;GO:0016020;GO:0016021;GO:0016021;GO:0030150;GO:0030150;GO:0005742;GO:0005742;GO:0005742;GO:0006626;GO:0006626;GO:0015450;GO:0015450;GO:0016020;GO:0016021;GO:0016021;GO:0030150;GO:0030150;	K17771	-	NOG117169	S	(RefSeq) translocase of outer membrane 7, isoform B	35899	Q7K036
FBgn0038682	295.391	176.166	414.617	2.35357	1.23485	1.81419e-05	0.000409929	3R	19148632	19153686	-	1344	CG5835	GO:0016020;GO:0016021;GO:0016021;	-	-	-	-	(RefSeq) uncharacterized protein	42296	Q9VDZ9
FBgn0036334	2865.89	1826.19	3905.59	2.13866	1.09671	1.83055e-05	0.000412895	3L	13016050	13016903	+	594	CG11267	GO:0005739;GO:0005739;GO:0005759;GO:0005759;GO:0006457;GO:0006457;GO:0046872;GO:0046872;GO:0051082;GO:0051082;GO:0051085;GO:0051085;GO:0051087;GO:0051087;	K04078	-	COG0234	O	(RefSeq) uncharacterized protein	39476	Q9VU35
FBgn0010238	391.354	554.988	227.721	0.410317	-1.28519	1.84607e-05	0.000415659	2R	12453190	12465630	+	2156	Lac	GO:0005515;GO:0005886;GO:0005886;GO:0005886;GO:0005918;GO:0005918;GO:0007155;GO:0007156;GO:0007156;GO:0007275;GO:0007424;GO:0007424;GO:0016020;GO:0016331;GO:0016331;GO:0019991;GO:0019991;GO:0031225;GO:0031225;GO:0035151;GO:0035151;GO:0035160;GO:0035160;GO:0042803;GO:0042803;GO:0043005;GO:0061343;GO:0061343;	-	-	NOG256662	-	(RefSeq) lachesin	36363	Q24372
FBgn0031959	114.012	57.3471	170.678	2.97622	1.57348	1.89311e-05	0.000425498	2L	7873495	7879552	-	2552	spz3	GO:0005121;GO:0005121;GO:0005576;GO:0005576;GO:0007165;GO:0007399;GO:0007399;GO:0008083;GO:0008083;GO:0008592;GO:0008592;GO:0021556;GO:0021556;GO:0045087;GO:0045087;	-	-	NOG44934	-	(RefSeq) spatzle 3	34077	Q9VLV7
FBgn0051901	268.786	158.683	378.889	2.38771	1.25563	1.90666e-05	0.000427789	2L	8352187	8355172	+	1884	Mur29B	GO:0005201;GO:0005201;GO:0008150;GO:0031012;GO:0031012;	-	-	NOG128969	S	(RefSeq) mucin related 29B	319014	Q8IPF8
FBgn0040363	137.827	74.4599	201.194	2.70205	1.43405	1.93919e-05	0.000434325	X	1173877	1176035	-	2159	CG11384	GO:0016020;GO:0016021;GO:0016021;GO:0016740;GO:0016757;	-	-	NOG266837	-	(RefSeq) uncharacterized protein	31061	Q9V3E4
FBgn0033061	158.118	86.7741	229.461	2.64435	1.40291	1.94974e-05	0.00043592	2R	6078641	6080572	-	1877	SmydA-5	GO:0005515;GO:0010629;GO:0010629;GO:0042826;GO:0042826;GO:0046872;GO:0046872;	-	-	NOG330309	-	(RefSeq) SET and MYND domain containing, arthropod-specific, member 5	35538	Q8T3Z4
FBgn0264296	363.272	122.243	604.302	4.94346	2.30552	1.97492e-05	0.000440777	2L	4008653	4009090	+	438	CG43774	GO:0003674;GO:0005575;GO:0008150;	-	-	-	-	(RefSeq) uncharacterized protein	14462693	Q9VQW6
FBgn0034606	229.921	332.483	127.358	0.38305	-1.3844	2.06576e-05	0.000460246	2R	21217856	21251150	-	5044	ASPP	GO:0002039;GO:0002039;GO:0005515;GO:0005634;GO:0005634;GO:0005912;GO:0005912;GO:0030296;GO:0030296;GO:0061098;GO:0061098;GO:0002039;GO:0002039;GO:0005515;GO:0005634;GO:0005634;GO:0005912;GO:0005912;GO:0030296;GO:0030296;GO:0061098;GO:0061098;GO:0002039;GO:0002039;GO:0005515;GO:0005634;GO:0005634;GO:0005912;GO:0005912;GO:0030296;GO:0030296;GO:0061098;GO:0061098;	K17554	-	NOG283717	-	(RefSeq) Ankyrin-repeat, SH3-domain, and Proline-rich-region containing protein, isoform C	37422	A0A0B4KF17
FBgn0052445	258.942	364.483	153.4	0.420869	-1.24856	2.08281e-05	0.000463235	3L	21639359	21640710	+	1352	CG32445	GO:0003824;GO:0003824;GO:0004034;GO:0004034;GO:0004034;GO:0005975;GO:0005975;GO:0005975;GO:0006006;GO:0006006;GO:0016853;GO:0016853;GO:0016853;GO:0019318;GO:0019318;GO:0019318;GO:0030246;GO:0030246;GO:0033499;GO:0033499;	K01785	EC:5.1.3.3	COG2017	G	(RefSeq) uncharacterized protein	261603	Q8MR63
FBgn0033283	106.964	155.967	57.9618	0.371629	-1.42806	2.11391e-05	0.000469333	2R	8358538	8359472	+	935	CG11635	-	-	-	NOG304308	-	(RefSeq) uncharacterized protein	35808	Q5BI51
FBgn0032603	220.716	129.683	311.749	2.40392	1.26539	2.14246e-05	0.000474844	2L	16791568	16793444	+	1651	CG17928	GO:0005739;GO:0005739;GO:0006629;GO:0006629;GO:0016020;GO:0016021;GO:0016021;GO:0016021;GO:0016491;GO:0016491;GO:0016491;GO:0055114;GO:0005739;GO:0005739;GO:0006629;GO:0006629;GO:0016020;GO:0016021;GO:0016021;GO:0016021;GO:0016491;GO:0016491;GO:0016491;GO:0055114;	-	-	NOG86814	S	(RefSeq) uncharacterized protein, isoform B	35009	Q9VJI1
FBgn0026403	6063.73	3878.94	8248.52	2.12649	1.08847	2.19457e-05	0.000485549	2R	10313891	10322104	+	4816	Ndg	GO:0005201;GO:0005509;GO:0005509;GO:0005576;GO:0005604;GO:0005604;GO:0005604;GO:0007155;GO:0007160;GO:0007160;GO:0016020;GO:0031012;GO:0071711;GO:0071711;GO:0110011;GO:2001197;GO:0005201;GO:0005509;GO:0005509;GO:0005576;GO:0005604;GO:0005604;GO:0005604;GO:0007155;GO:0007160;GO:0007160;GO:0016020;GO:0031012;GO:0071711;GO:0071711;GO:0110011;GO:2001197;	K06826	-	NOG282695	-	(RefSeq) Nidogen/entactin, isoform A	36089	A1Z877
FBgn0038979	135.451	197.72	73.1826	0.370133	-1.43388	2.28259e-05	0.000504148	3R	22492953	22493746	+	654	tHMG2	GO:0000790;GO:0003677;GO:0003677;GO:0005634;GO:0005634;GO:0005634;GO:0005705;GO:0005705;GO:0005737;GO:0005737;GO:0005737;GO:0006310;GO:0006338;GO:0006355;GO:0006357;GO:0008134;GO:0008301;GO:0042803;GO:0045089;GO:0045944;GO:0046982;GO:0000790;GO:0003677;GO:0003677;GO:0005634;GO:0005634;GO:0005634;GO:0005705;GO:0005705;GO:0005737;GO:0005737;GO:0005737;GO:0006310;GO:0006338;GO:0006355;GO:0006357;GO:…	-	-	-	-	(RefSeq) testis-enriched HMG-box-containing protein 2, isoform B	42651	E1JIT5
FBgn0050022	1172.37	703.214	1641.52	2.33431	1.22299	2.31578e-05	0.000510592	2R	11387160	11388779	-	1356	CG30022	GO:0005506;GO:0005506;GO:0005654;GO:0005654;GO:0005739;GO:0005739;GO:0005739;GO:0006749;GO:0006749;GO:0006749;GO:0016491;GO:0016787;GO:0016788;GO:0016788;GO:0050313;GO:0050313;GO:0050313;GO:0055114;GO:0070813;GO:0070813;	K17725	EC:1.13.11.18	COG0491	R	(RefSeq) uncharacterized protein	36233	Q86PD3
FBgn0027657	1388.95	879.367	1898.54	2.15899	1.11036	2.3462e-05	0.000516407	3R	15896926	15904643	-	1805	glob1	GO:0004601;GO:0004601;GO:0004601;GO:0005344;GO:0005344;GO:0005506;GO:0005506;GO:0005737;GO:0005737;GO:0005886;GO:0005886;GO:0015671;GO:0015671;GO:0015671;GO:0016491;GO:0019825;GO:0019825;GO:0019825;GO:0020037;GO:0020037;GO:0020037;GO:0046872;GO:0055114;GO:0098869;GO:0004601;GO:0004601;GO:0004601;GO:0005344;GO:0005344;GO:0005506;GO:0005506;GO:0005737;GO:0005737;GO:0005886;GO:0005886;GO:0015671;GO:…	K21894	-	NOG256651	-	(RefSeq) globin 1, isoform E	41930	Q8T0T2
FBgn0033364	162.754	234.61	90.8984	0.387444	-1.36794	2.41163e-05	0.000529893	2R	9017815	9019032	+	979	CG13747	GO:0016020;GO:0016021;GO:0016021;GO:0016021;	-	-	NOG298864	-	(RefSeq) uncharacterized protein	35907	A1Z7M6
FBgn0013732	30.3028	50.8597	9.7458	0.191621	-2.38367	2.42363e-05	0.000531614	2R	6657326	6660624	+	3299	sced	GO:0005813;GO:0005813;GO:0030037;GO:0030037;GO:0030589;GO:0030589;GO:0005813;GO:0005813;GO:0030037;GO:0030037;GO:0030589;GO:0030589;	-	-	NOG44453	S	(RefSeq) scrambled, isoform B	35564	Q6NQZ5
FBgn0036351	149.002	5.07382	292.931	57.7338	5.85135	2.44876e-05	0.000536204	3L	13380359	13381346	-	925	CG14107	-	-	-	-	-	(RefSeq) uncharacterized protein	39498	Q9VU61
FBgn0038315	62.4759	7.43075	117.521	15.8155	3.98327	2.49064e-05	0.000544438	3R	15316471	15318285	+	1759	CG14866	GO:0030246;GO:0030246;GO:0030246;GO:0030246;	-	-	NOG284963	-	(RefSeq) uncharacterized protein, isoform B	41854	B7Z0K3
FBgn0003889	1504.95	2051.45	958.461	0.467212	-1.09785	2.55311e-05	0.000557138	3R	9408383	9410282	-	1841	betaTub85D	GO:0000166;GO:0000226;GO:0000226;GO:0000278;GO:0000278;GO:0003924;GO:0003924;GO:0005200;GO:0005200;GO:0005200;GO:0005525;GO:0005525;GO:0005525;GO:0005525;GO:0005737;GO:0005737;GO:0005737;GO:0005856;GO:0005874;GO:0005874;GO:0005874;GO:0005874;GO:0007017;GO:0007017;GO:0007017;GO:0007435;GO:0007435;	K07375	-	COG5023	Z	(RefSeq) beta-Tubulin at 85D	41124	P61857
FBgn0037225	293.282	96.3433	490.221	5.08828	2.34718	2.57443e-05	0.00056083	3R	4248723	4251341	-	2165	TwdlG	GO:0005214;GO:0005214;GO:0010171;GO:0010171;GO:0031012;GO:0031012;GO:0040003;GO:0040003;GO:0005214;GO:0005214;GO:0010171;GO:0010171;GO:0031012;GO:0031012;GO:0040003;GO:0040003;GO:0005214;GO:0005214;GO:0010171;GO:0010171;GO:0031012;GO:0031012;GO:0040003;GO:0040003;	-	-	NOG287207	-	(RefSeq) TweedleG, isoform B	40535	Q9VMZ6
FBgn0033830	516.587	65.4249	967.75	14.7918	3.88672	2.6069e-05	0.000566377	2R	13375975	13377731	-	1458	CG10814	GO:0005575;GO:0005739;GO:0005739;GO:0008336;GO:0008336;GO:0016491;GO:0016491;GO:0016491;GO:0016702;GO:0045329;GO:0045329;GO:0055114;GO:0055114;GO:0055114;	K00471	EC:1.14.11.1	COG2175	Q	(RefSeq) uncharacterized protein	36481	Q7K4A8
FBgn0038290	1146.3	738.332	1554.28	2.10512	1.0739	2.60878e-05	0.000566377	3R	15135138	15137004	-	1428	CG6912	-	-	-	NOG112928	R	(RefSeq) uncharacterized protein	41820	Q9VFD1
FBgn0050323	7.72563	15.4513	0	0	-Inf	2.64928e-05	0.00057419	2R	17853295	17854296	+	1002	CG30323	GO:0004252;GO:0006508;GO:0006508;GO:0016787;GO:0016787;GO:0004252;GO:0004252;GO:0006508;GO:0006508;GO:0016787;	-	-	NOG283712	-	(RefSeq) uncharacterized protein, isoform C	246539	A0A0B4KFB1
FBgn0037714	503.308	226.367	780.248	3.44682	1.78527	2.70935e-05	0.000586212	3R	9570414	9571623	-	681	CG9396	GO:0005739;GO:0005743;GO:0005743;GO:0005743;GO:0006850;GO:0006850;GO:0006850;GO:0006850;GO:0016021;GO:0016021;GO:0031305;GO:0031305;GO:0031305;GO:0050833;GO:0050833;GO:0050833;	K22139	-	-	-	(RefSeq) uncharacterized protein	41156	Q9VHB2
FBgn0043458	921.791	583.706	1259.88	2.15841	1.10997	2.7398e-05	0.000591797	3L	1490951	1496643	-	3567	CG12084	GO:0005515;GO:0031462;GO:0031462;GO:0031462;	K10350	-	NOG255988	-	(RefSeq) uncharacterized protein, isoform A	192509	Q9W0E8
FBgn0035776	490.018	677.035	303.002	0.447543	-1.1599	2.78978e-05	0.000601573	3L	7385648	7387914	-	1950	CG8564	GO:0004180;GO:0004181;GO:0004181;GO:0004181;GO:0005615;GO:0005615;GO:0006508;GO:0006508;GO:0006508;GO:0008270;GO:0008270;GO:0016787;GO:0004180;GO:0004181;GO:0004181;GO:0004181;GO:0005615;GO:0005615;GO:0006508;GO:0006508;GO:0006508;GO:0008270;GO:0008270;GO:0016787;	-	-	-	-	(RefSeq) uncharacterized protein, isoform C	38825	M9PEV1
FBgn0034999	1676.59	2271.58	1081.59	0.476139	-1.07054	2.86381e-05	0.000616493	2R	24294097	24298111	+	2482	Fatp3	GO:0001676;GO:0003824;GO:0003824;GO:0003996;GO:0004467;GO:0004467;GO:0004467;GO:0005324;GO:0005324;GO:0005783;GO:0005783;GO:0006633;GO:0006633;GO:0015909;GO:0016020;GO:0016021;GO:0016021;GO:0016874;GO:0031957;GO:0031957;GO:0070328;GO:0070328;GO:0102391;GO:0001676;GO:0003824;GO:0003824;GO:0003996;GO:0003996;GO:0004467;GO:0004467;GO:0004467;GO:0005324;GO:0005324;GO:0005783;GO:0005783;GO:0015909;GO:…	K08745	EC:6.2.1.-	COG0318	I	(RefSeq) fatty acid transport protein 3, isoform B	37887	Q9W185
FBgn0037883	59.471	23.9927	94.9492	3.95742	1.98456	2.92339e-05	0.000628257	3R	11231912	11232539	+	487	CG14701	GO:0002098;GO:0002098;GO:0003674;GO:0005575;GO:0005634;GO:0005634;GO:0005634;GO:0005737;GO:0005737;GO:0005829;GO:0005829;GO:0008150;GO:0017183;GO:0017183;GO:0017183;GO:0017183;GO:0046872;GO:0046872;GO:0046872;	K15455	-	COG5216	S	(RefSeq) uncharacterized protein	41352	Q9VGQ9
FBgn0034601	107.142	156.449	57.8349	0.369672	-1.43568	2.95667e-05	0.000634339	2R	21177754	21178636	-	821	CG4286	-	-	-	-	-	(RefSeq) uncharacterized protein	37416	Q9W2K0
FBgn0000592	444.015	185.659	702.371	3.78312	1.91958	2.96398e-05	0.000634549	3L	12188818	12190705	+	1837	Est-6	GO:0005576;GO:0005576;GO:0005576;GO:0005615;GO:0005615;GO:0005615;GO:0007618;GO:0007618;GO:0007619;GO:0007619;GO:0016787;GO:0016787;GO:0030728;GO:0030728;GO:0032504;GO:0032504;GO:0034338;GO:0034338;GO:0042811;GO:0042811;GO:0046008;GO:0046008;GO:0046662;GO:0046662;GO:0046693;GO:0046693;GO:0052689;GO:0052689;GO:0052689;GO:0052689;GO:0080030;GO:0080030;GO:1901575;GO:1901575;GO:0005576;GO:0005576;GO:…	K01044	EC:3.1.1.1	COG2272	I	(RefSeq) esterase 6, isoform B	39392	P08171;C9QP21
FBgn0037553	127.696	189.094	66.2978	0.350607	-1.51207	2.9676e-05	0.000634549	3R	8220146	8222188	+	2043	CG18249	GO:0005515;GO:0016020;GO:0016021;GO:0016021;GO:0005515;GO:0016020;GO:0016021;GO:0016021;	-	-	-	-	(RefSeq) uncharacterized protein, isoform B	40964	E1JJ89
FBgn0052751	241.812	88.4085	395.215	4.47033	2.16038	3.02732e-05	0.000646234	X	6196580	6198654	-	1758	CG32751	GO:0006807;GO:0006807;GO:0016787;GO:0016811;GO:0016811;GO:0005575;GO:0006807;GO:0006807;GO:0008150;GO:0008150;GO:0016787;GO:0016811;GO:0016811;	-	-	NOG270742	-	(RefSeq) uncharacterized protein, isoform A	318189	Q8IRR1
FBgn0031872	654.626	897.658	411.593	0.458519	-1.12495	3.14189e-05	0.00066957	2L	6945464	6948808	-	3276	ihog	GO:0005113;GO:0005113;GO:0005515;GO:0005515;GO:0005515;GO:0005886;GO:0005886;GO:0007224;GO:0007224;GO:0007224;GO:0007379;GO:0007379;GO:0008201;GO:0008201;GO:0008201;GO:0009986;GO:0009986;GO:0015026;GO:0015026;GO:0016020;GO:0016021;GO:0016021;GO:0035017;GO:0035017;GO:0035222;GO:0035222;GO:0035230;GO:0035230;GO:0042802;GO:0042802;GO:0042803;GO:0042803;GO:0042803;GO:0048749;GO:0048749;GO:0071694;GO:…	K20244	-	NOG150637	I	(RefSeq) interference hedgehog	33972	Q9VM64
FBgn0267383	139.796	201.558	78.0328	0.387148	-1.36904	3.19087e-05	0.000678873	3R	13717454	13718176	-	660	Ubc87F	GO:0000166;GO:0000209;GO:0000209;GO:0000209;GO:0004842;GO:0004842;GO:0005524;GO:0005524;GO:0006511;GO:0006511;GO:0016740;GO:0043161;GO:0043161;GO:0061631;GO:0061631;	K10575	EC:2.3.2.23	-	-	(RefSeq) ubiquitin conjugating enzyme 87F	41682	Q9VFR8
FBgn0032291	107.743	157.206	58.2796	0.370722	-1.43159	3.19841e-05	0.000679343	2L	10730255	10731356	+	979	CG17118	GO:0005929;GO:0005929;GO:0031514;GO:0031514;GO:0036064;GO:0036064;GO:0060271;GO:0060271;GO:0060296;GO:0060296;GO:2000147;GO:2000147;	-	-	-	-	(RefSeq) uncharacterized protein	34478	Q9VKR1
FBgn0034511	103.908	8.32463	199.492	23.964	4.5828	3.2387e-05	0.000686755	2R	20526311	20526825	+	515	GNBP-like3	GO:0009595;GO:0009595;GO:0009620;GO:0009620;GO:0009986;GO:0009986;GO:0030246;GO:0030246;GO:0030246;GO:0098542;GO:0098542;	-	-	-	-	(RefSeq) GNBP-like 3	37313	A1ZBU5
FBgn0052278	226.944	123.471	330.416	2.67607	1.42011	3.26471e-05	0.00069112	3L	3169286	3171767	+	845	CG32278	-	-	-	NOG320989	-	(RefSeq) uncharacterized protein	38382	Q9VZU0
FBgn0037697	631.212	394.169	868.256	2.20275	1.13931	3.32522e-05	0.000702118	3R	9456815	9460652	-	2325	GstZ2	GO:0003824;GO:0005515;GO:0005737;GO:0009072;GO:0003824;GO:0005515;GO:0005737;GO:0009072;GO:0003824;GO:0003824;GO:0004364;GO:0004364;GO:0004364;GO:0004364;GO:0005515;GO:0005737;GO:0005737;GO:0005737;GO:0005737;GO:0005739;GO:0005739;GO:0006559;GO:0006559;GO:0006559;GO:0006572;GO:0006572;GO:0006749;GO:0006749;GO:0006749;GO:0009072;GO:0009072;GO:0016034;GO:0016034;GO:0016034;GO:0016034;GO:0016740;GO:…	K01800	EC:5.2.1.2	COG0625	O	(RefSeq) glutathione S transferase Z2, isoform A	41133	Q9VHD2
FBgn0262605	130.044	193.246	66.8423	0.345892	-1.53161	3.32768e-05	0.000702118	3R	5108678	5109178	-	451	CG43131	GO:0003674;GO:0005575;GO:0008150;	-	-	-	-	(RefSeq) uncharacterized protein	12798230	A0A0B4K6S3
FBgn0036846	470.975	647.546	294.405	0.454647	-1.13718	3.37524e-05	0.000710977	3L	19092670	19094760	+	1791	MESR6	GO:0003674;GO:0005575;GO:0003674;GO:0005575;	-	-	-	-	(RefSeq) misexpression suppressor of ras 6, isoform B	40083	M9PI97
FBgn0045770	1244.57	1690.76	798.384	0.472204	-1.08252	3.50627e-05	0.000737358	3L	10465187	10468974	+	3014	S-Lap3	GO:0004177;GO:0004177;GO:0004177;GO:0005737;GO:0005737;GO:0006508;GO:0006508;GO:0008235;GO:0008235;GO:0016787;GO:0019538;GO:0019538;GO:0030145;GO:0030145;GO:0004177;GO:0004177;GO:0004177;GO:0005737;GO:0005737;GO:0006508;GO:0006508;GO:0008235;GO:0008235;GO:0016787;GO:0019538;GO:0019538;GO:0030145;GO:0030145;GO:0004177;GO:0004177;GO:0004177;GO:0005737;GO:0005737;GO:0006508;GO:0006508;GO:0008235;GO:…	K01255	EC:3.4.11.1	COG0260	E	(RefSeq) Sperm-Leucylaminopeptidase 3, isoform D	326187	Q961W5
FBgn0039774	791.11	389.199	1193.02	3.06532	1.61604	3.52469e-05	0.000740011	3R	30459521	30465736	+	2951	CDase	GO:0005576;GO:0005576;GO:0005576;GO:0005737;GO:0005737;GO:0006629;GO:0006665;GO:0006665;GO:0007268;GO:0007268;GO:0016079;GO:0016079;GO:0016787;GO:0017040;GO:0017040;GO:0017040;GO:0017040;GO:0017040;GO:0031629;GO:0031629;GO:0035187;GO:0035187;GO:0042759;GO:0042759;GO:0045202;GO:0045494;GO:0045494;GO:0046512;GO:0046512;GO:0046514;GO:0046514;GO:0046514;GO:0046514;GO:0098793;GO:0098793;GO:0102121;GO:…	K12349	EC:3.5.1.23	NOG75118	R	(RefSeq) ceramidase, isoform F	43618	Q9VA70;A4V3N7
FBgn0262160	158.992	228.371	89.6142	0.392407	-1.34958	3.583e-05	0.000750885	2L	13021868	13060140	-	8998	CG9932	GO:0000979;GO:0003676;GO:0003676;GO:0005634;GO:0010468;GO:0010468;GO:0000979;GO:0003676;GO:0003676;GO:0005634;GO:0010468;GO:0010468;GO:0000122;GO:0000122;GO:0000978;GO:0000978;GO:0000979;GO:0001227;GO:0001227;GO:0003676;GO:0003676;GO:0005634;GO:0005634;GO:0005634;GO:0010468;GO:0010468;GO:0000979;GO:0003676;GO:0003676;GO:0005634;GO:0010468;GO:0010468;	-	-	-	-	(RefSeq) uncharacterized protein, isoform C	34701	M9NDP0
FBgn0029828	265.481	160.099	370.862	2.31645	1.21191	3.58827e-05	0.000750885	X	5955629	5958283	+	1408	CG6067	GO:0004252;GO:0004252;GO:0006508;GO:0006508;GO:0016020;GO:0016021;GO:0016021;GO:0016787;GO:0016787;	-	-	-	-	(RefSeq) uncharacterized protein	31529	Q9W452
FBgn0029723	285.558	174.107	397.009	2.28026	1.1892	3.60839e-05	0.000753858	X	4707916	4729487	+	3780	Proc-R	GO:0004930;GO:0004930;GO:0004930;GO:0004930;GO:0005887;GO:0005887;GO:0007165;GO:0007186;GO:0007186;GO:0007186;GO:0007186;GO:0007218;GO:0007218;GO:0008188;GO:0008188;GO:0008528;GO:0008528;GO:0016020;GO:0016021;GO:0016021;GO:0016021;GO:0016021;GO:0035236;GO:0035236;GO:0004930;GO:0004930;GO:0004930;GO:0004930;GO:0005887;GO:0005887;GO:0007165;GO:0007186;GO:0007186;GO:0007186;GO:0007186;GO:0007218;GO:…	-	-	-	-	(RefSeq) proctolin receptor, isoform D	31408	Q9W4H3
FBgn0022893	2900.98	3932.83	1869.12	0.475262	-1.07321	3.62231e-05	0.000755527	2L	21626309	21629932	-	2083	Df31	GO:0000785;GO:0000785;GO:0005634;GO:0005634;GO:0005700;GO:0005737;GO:0005737;GO:0006325;GO:0006325;GO:0006334;GO:0006334;GO:0042393;GO:0042393;GO:0000785;GO:0000785;GO:0005634;GO:0005634;GO:0005700;GO:0005737;GO:0005737;GO:0006325;GO:0006325;GO:0006334;GO:0006334;GO:0042393;GO:0042393;GO:0000785;GO:0000785;GO:0005634;GO:0005634;GO:0005700;GO:0005737;GO:0005737;GO:0006325;GO:0006325;GO:0006334;GO:…	-	-	NOG281775	-	(RefSeq) decondensation factor 31, isoform F	35418	O16043
FBgn0039286	51.9307	82.0982	21.7632	0.265087	-1.91546	3.68698e-05	0.00076776	3R	25184383	25192806	+	3968	dan	GO:0003677;GO:0003677;GO:0003677;GO:0003700;GO:0003700;GO:0005515;GO:0005634;GO:0005634;GO:0005634;GO:0006355;GO:0006355;GO:0007275;GO:0007379;GO:0007379;GO:0007469;GO:0007469;GO:0021556;GO:0021556;GO:0048749;GO:0048749;GO:0003677;GO:0003677;GO:0003677;GO:0005634;GO:0005634;GO:0003677;GO:0003677;GO:0003677;GO:0003700;GO:0003700;GO:0005515;GO:0005634;GO:0005634;GO:0005634;GO:0006355;GO:0006355;GO:…	K22536	-	NOG280923	-	(RefSeq) distal antenna, isoform C	43023	Q9VBW6;A0A0B4KHU6
FBgn0032222	1547.89	983.983	2111.8	2.14617	1.10177	3.7294e-05	0.000775325	2L	10331471	10333129	+	1473	CG5037	GO:0004129;GO:0004311;GO:0005739;GO:0005739;GO:0005739;GO:0006783;GO:0006783;GO:0006783;GO:0006783;GO:0006783;GO:0008495;GO:0008495;GO:0008535;GO:0008535;GO:0016020;GO:0016021;GO:0016021;GO:0016021;GO:0016491;GO:0016740;GO:0016765;GO:0016765;GO:0022900;GO:0022900;GO:0031966;GO:0031966;GO:0031966;GO:0045333;GO:0045333;GO:0048034;GO:0048034;GO:0070069;GO:0070069;GO:1902600;GO:1902600;	K02257	EC:2.5.1.141	COG0109	O	(RefSeq) uncharacterized protein	34394	Q9VKZ1
FBgn0002641	753.602	477.106	1030.1	2.15905	1.1104	3.76326e-05	0.000781091	X	20429675	20433210	+	3209	mal	GO:0003824;GO:0003824;GO:0005575;GO:0006727;GO:0006727;GO:0006777;GO:0006777;GO:0006777;GO:0008265;GO:0008265;GO:0008265;GO:0008265;GO:0016740;GO:0016829;GO:0016829;GO:0030151;GO:0030151;GO:0030151;GO:0030170;GO:0030170;GO:0030170;GO:0032324;GO:0032324;GO:0043545;GO:0043545;GO:0102867;GO:0102867;GO:0003824;GO:0003824;GO:0005575;GO:0006727;GO:0006727;GO:0006777;GO:0006777;GO:0006777;GO:0008265;GO:…	K15631	EC:2.8.1.9	COG3217	R	(RefSeq) maroon-like, isoform B	33045	Q9VRA2;X2JFY7
FBgn0001090	251.64	352.725	150.554	0.426831	-1.22826	3.78775e-05	0.000784895	X	18794246	18797687	-	2726	bnb	GO:0003674;GO:0005575;GO:0007275;GO:0007275;GO:0007275;GO:0042063;GO:0042063;GO:0003674;GO:0005575;GO:0007275;GO:0007275;GO:0007275;GO:0042063;GO:0042063;GO:0003674;GO:0005575;GO:0007275;GO:0007275;GO:0007275;GO:0042063;GO:0042063;GO:0003674;GO:0005575;GO:0007275;GO:0007275;GO:0007275;GO:0042063;GO:0042063;	-	-	NOG237344	-	(RefSeq) bangles and beads, isoform C	32872	P29746
FBgn0035861	39.8304	64.8235	14.8373	0.228887	-2.12729	3.80076e-05	0.000786314	3L	8231814	8240601	-	1624	CG7213	-	-	-	-	-	(RefSeq) uncharacterized protein	38924	Q9VSG2
FBgn0085319	124.72	69.1669	180.272	2.60634	1.38202	3.82209e-05	0.000789444	3R	24288553	24289818	-	932	CG34290	GO:0004252;GO:0004252;GO:0004252;GO:0006508;GO:0006508;GO:0006508;GO:0008233;GO:0008236;GO:0016787;	-	-	-	-	(RefSeq) uncharacterized protein	5740609	A8JRA0
FBgn0042086	44.4535	18.4208	70.4863	3.82645	1.93601	3.83892e-05	0.000791637	2R	6998848	6999848	+	865	Tsp42Eb	GO:0003674;GO:0005887;GO:0005887;GO:0008150;GO:0016020;GO:0016021;GO:0016021;GO:0016021;GO:0016021;	K06497	-	NOG281710	-	(RefSeq) tetraspanin 42Eb	59177	Q7K2V7
FBgn0010246	7958.93	5252.61	10665.3	2.03047	1.02181	3.93013e-05	0.000809137	3L	1318480	1329617	+	3955	Myo61F	GO:0003774;GO:0005515;GO:0005524;GO:0016459;GO:0003774;GO:0005515;GO:0005524;GO:0016459;GO:0003774;GO:0005515;GO:0005524;GO:0016459;GO:0000146;GO:0000166;GO:0003774;GO:0003774;GO:0003774;GO:0003779;GO:0003779;GO:0005515;GO:0005516;GO:0005516;GO:0005524;GO:0005524;GO:0005524;GO:0005546;GO:0005546;GO:0005623;GO:0005737;GO:0005737;GO:0005886;GO:0005886;GO:0005886;GO:0005902;GO:0005903;GO:0005903;GO:…	K10356	-	COG5022	Z	(RefSeq) myosin 61F, isoform A	38153	Q23979
FBgn0030594	948.284	606.513	1290.06	2.127	1.08882	4.02682e-05	0.000827707	X	14906334	14909708	-	2980	fiz	GO:0007498;GO:0007498;GO:0016491;GO:0016491;GO:0016491;GO:0016614;GO:0016614;GO:0045455;GO:0045455;GO:0050660;GO:0050660;GO:0055114;GO:0055114;GO:0055114;GO:0007498;GO:0007498;GO:0016491;GO:0016491;GO:0016491;GO:0016614;GO:0016614;GO:0045455;GO:0045455;GO:0050660;GO:0050660;GO:0055114;GO:0055114;GO:0055114;	-	-	-	-	(RefSeq) fezzik, isoform B	32420	Q9VY04
FBgn0002778	657.627	930.835	384.418	0.412982	-1.27585	4.03389e-05	0.000827824	3L	14985100	14991667	+	2546	mnd	GO:0005654;GO:0005654;GO:0005829;GO:0005829;GO:0006865;GO:0006865;GO:0007623;GO:0007623;GO:0008063;GO:0008063;GO:0015171;GO:0015171;GO:0015179;GO:0015179;GO:0016020;GO:0016020;GO:0016020;GO:0016021;GO:0016021;GO:0022857;GO:0022857;GO:0055085;GO:0055085;GO:1903801;GO:1903801;GO:0005654;GO:0005654;GO:0005829;GO:0005829;GO:0006865;GO:0006865;GO:0007623;GO:0007623;GO:0008063;GO:0008063;GO:0015171;GO:…	K13780	-	COG0531	E	(RefSeq) minidiscs, isoform A	39625	Q9Y1A7
FBgn0034472	146.25	210.261	82.238	0.391123	-1.35431	4.19849e-05	0.000860217	2R	19714076	19714868	+	732	CG8517	GO:0005623;GO:0005739;GO:0005739;GO:0006662;GO:0006662;GO:0015035;GO:0015035;GO:0015036;GO:0015036;GO:0045454;GO:0045454;GO:0055114;	K03671	-	COG0526	O	(RefSeq) uncharacterized protein	37268	Q7K037
FBgn0260744	1464.28	2015.13	913.431	0.453287	-1.1415	4.21489e-05	0.000862192	3R	11971007	11974910	-	3673	Tango9	GO:0005739;GO:0005739;GO:0005794;GO:0005794;GO:0008284;GO:0008284;GO:0009306;GO:0009306;GO:0016020;GO:0016020;GO:0016021;GO:0016021;GO:0016021;GO:0043231;GO:1901029;GO:1901029;GO:0005739;GO:0005739;GO:0005794;GO:0005794;GO:0008284;GO:0008284;GO:0009306;GO:0009306;GO:0016020;GO:0016020;GO:0016021;GO:0016021;GO:0016021;GO:0043231;GO:1901029;GO:1901029;	-	-	COG0697	EG	(RefSeq) transport and golgi organization 9, isoform B	41450	Q9VGF5
FBgn0283451	542.028	832.193	251.863	0.30265	-1.72428	4.22309e-05	0.000862484	X	1575132	1664869	+	19777	br	GO:0003676;GO:0003676;GO:0005515;GO:0003676;GO:0003676;GO:0005515;GO:0000977;GO:0000977;GO:0001752;GO:0001752;GO:0003676;GO:0003676;GO:0003677;GO:0003677;GO:0003677;GO:0005515;GO:0005634;GO:0005634;GO:0005634;GO:0005634;GO:0005700;GO:0006357;GO:0006357;GO:0006914;GO:0006914;GO:0007275;GO:0007458;GO:0007458;GO:0007552;GO:0007562;GO:0007562;GO:0008219;GO:0009608;GO:0009608;GO:0010629;GO:0010629;GO:…	K02174	-	-	-	(RefSeq) broad, isoform H	44505	Q24206;Q9W572
FBgn0029970	121.304	177.58	65.0266	0.366181	-1.44937	4.25485e-05	0.000867581	X	7889066	7891646	-	2581	Nek2	GO:0001751;GO:0001751;GO:0004672;GO:0004672;GO:0004674;GO:0004674;GO:0004674;GO:0004697;GO:0005524;GO:0005524;GO:0005634;GO:0005634;GO:0005737;GO:0005813;GO:0005813;GO:0005813;GO:0006468;GO:0006468;GO:0006468;GO:0007059;GO:0007059;GO:0007088;GO:0007088;GO:0016740;GO:0030496;GO:0030496;GO:0046602;GO:0090263;GO:0090263;GO:0090307;GO:1903126;	K20872	EC:2.7.11.1	COG0515	T	(RefSeq) Nek2	31696	Q9W3N8
FBgn0039851	35.4941	59.5166	11.4717	0.192747	-2.37522	4.265e-05	0.000868261	3R	31499235	31506992	+	3385	mey	GO:0003383;GO:0003383;GO:0016020;GO:0016021;GO:0016021;GO:0016021;GO:0016476;GO:0016476;GO:0003383;GO:0003383;GO:0016020;GO:0016021;GO:0016021;GO:0016021;GO:0016476;GO:0016476;	-	-	-	-	(RefSeq) morpheyus, isoform B	43715	Q9V9X1
FBgn0032456	1379.67	896.197	1863.14	2.07894	1.05585	4.35901e-05	0.000885985	2L	12719045	12766546	+	7649	MRP	GO:0000166;GO:0005524;GO:0005524;GO:0005524;GO:0005774;GO:0005886;GO:0005886;GO:0009636;GO:0009636;GO:0016020;GO:0016020;GO:0016020;GO:0016021;GO:0016021;GO:0016021;GO:0016787;GO:0016887;GO:0016887;GO:0016887;GO:0022857;GO:0022857;GO:0042626;GO:0042626;GO:0042626;GO:0055085;GO:0055085;GO:0055085;GO:0097254;GO:0097254;GO:0000166;GO:0005524;GO:0005524;GO:0005524;GO:0005774;GO:0005886;GO:0005886;GO:…	K05665	EC:7.6.2.3	-	-	(RefSeq) Multidrug-Resistance like protein 1, isoform R	34686	A0A0S0WIA2
FBgn0031461	619.867	842.081	397.653	0.472227	-1.08245	4.37552e-05	0.000887924	2L	2805261	2812376	+	3265	daw	GO:0001533;GO:0002052;GO:0002052;GO:0005125;GO:0005125;GO:0005160;GO:0005179;GO:0005179;GO:0005576;GO:0005615;GO:0005615;GO:0005615;GO:0005623;GO:0007411;GO:0007411;GO:0008083;GO:0008083;GO:0008083;GO:0008340;GO:0008340;GO:0010507;GO:0010507;GO:0010862;GO:0010862;GO:0030216;GO:0030509;GO:0031669;GO:0032924;GO:0032924;GO:0042981;GO:0043408;GO:0044719;GO:0044719;GO:0045464;GO:0045464;GO:0048018;GO:…	K04669	-	NOG278663	-	(RefSeq) dawdle, isoform C	33474	Q9VQG9
FBgn0051075	5085.51	7834.09	2336.94	0.298304	-1.74515	4.44181e-05	0.000899944	3R	26985624	26988517	-	1874	CG31075	GO:0004029;GO:0004029;GO:0004029;GO:0005759;GO:0005759;GO:0006090;GO:0006090;GO:0016491;GO:0016491;GO:0016491;GO:0016620;GO:0016620;GO:0043878;GO:0043878;GO:0055114;GO:0055114;GO:0055114;GO:0004029;GO:0004029;GO:0004029;GO:0004029;GO:0005759;GO:0005759;GO:0006090;GO:0006090;GO:0016491;GO:0016491;GO:0016491;GO:0016620;GO:0016620;GO:0043878;GO:0043878;GO:0055114;GO:0055114;GO:0055114;	K00128	EC:1.2.1.3	-	-	(RefSeq) uncharacterized protein, isoform B	43244	A0A0B4K6I6
FBgn0052230	3312.9	2126.29	4499.51	2.11613	1.08143	4.45046e-05	0.000900264	3L	23339326	23345936	+	538	ND-MLRQ	GO:0003954;GO:0003954;GO:0003954;GO:0004129;GO:0004129;GO:0005747;GO:0005747;GO:0005751;GO:0005751;GO:0006120;GO:0006120;GO:0016020;GO:0016021;GO:0016021;GO:0016491;GO:0055114;GO:1902600;GO:0003954;GO:0003954;GO:0003954;GO:0004129;GO:0004129;GO:0005747;GO:0005747;GO:0005751;GO:0005751;GO:0006120;GO:0006120;GO:0016020;GO:0016021;GO:0016021;GO:0016491;GO:0055114;GO:1902600;GO:0003954;GO:0003954;GO:…	K03948	-	NOG40112	-	(RefSeq) NADH dehydrogenase (ubiquinone) MLRQ subunit, isoform C	317928	Q8SYJ2
FBgn0262608	56.1399	17.2341	95.0457	5.51499	2.46336	4.48428e-05	0.000905669	X	4247313	4247785	+	407	CG43134	GO:0003674;GO:0005575;GO:0008150;GO:0003674;GO:0005575;GO:0008150;	-	-	-	-	(RefSeq) uncharacterized protein, isoform B	12798107	Q6IIQ6
FBgn0086254	3397.77	2201.42	4594.12	2.08689	1.06135	4.51176e-05	0.000909777	3L	11620535	11624381	-	1521	CG6084	GO:0004032;GO:0004032;GO:0005654;GO:0005654;GO:0005829;GO:0005829;GO:0005829;GO:0008106;GO:0008106;GO:0016491;GO:0016491;GO:0016491;GO:0016491;GO:0055114;GO:0055114;GO:0055114;GO:0004032;GO:0004032;GO:0005654;GO:0005654;GO:0005829;GO:0005829;GO:0005829;GO:0008106;GO:0008106;GO:0016491;GO:0016491;GO:0016491;GO:0016491;GO:0055114;GO:0055114;GO:0055114;GO:0004032;GO:0004032;GO:0004032;GO:0005654;GO:…	K00011	EC:1.1.1.21	COG0656	R	(RefSeq) Aldo-keto reductase 1B, isoform C	39304	M9PF61
FBgn0083977	696.79	434.28	959.3	2.20894	1.14335	4.5358e-05	0.00091318	2R	9260278	9263971	-	2934	CG34141	GO:0003674;GO:0005575;GO:0008150;GO:0003674;GO:0005575;GO:0008150;GO:0003674;GO:0005575;GO:0008150;GO:0003674;GO:0005575;GO:0008150;	-	-	-	-	(RefSeq) uncharacterized protein, isoform B	4379870	Q0E9E6
FBgn0028675	208.076	123.87	292.283	2.3596	1.23854	4.55544e-05	0.000915686	2L	10182557	10199117	-	7393	Sur	GO:0000166;GO:0001666;GO:0005524;GO:0005524;GO:0005524;GO:0016020;GO:0016020;GO:0016021;GO:0016021;GO:0016021;GO:0016787;GO:0016887;GO:0016887;GO:0016887;GO:0042626;GO:0042626;GO:0042626;GO:0055085;GO:0055085;GO:0055085;	-	-	-	-	(RefSeq) sulfonylurea receptor	34350	A0A1W5PZ45
FBgn0037683	619.249	857.483	381.015	0.444342	-1.17026	4.63525e-05	0.000930262	3R	9363305	9364838	+	1282	CG18473	GO:0005575;GO:0005575;GO:0008150;GO:0008270;GO:0008270;GO:0009056;GO:0009056;GO:0016787;GO:0016788;GO:0016788;GO:0046872;	K07048	-	COG1735	R	(RefSeq) uncharacterized protein	41116	Q9VHF2
FBgn0035929	232.027	138.32	325.734	2.35493	1.23568	4.64458e-05	0.00093067	3L	8801540	8802164	-	568	CG13311	-	-	-	NOG247106	-	(RefSeq) uncharacterized protein	39008	Q9VSQ3
FBgn0041194	1043.44	1661.96	424.929	0.25568	-1.96759	4.65715e-05	0.000931722	3L	6911999	6914876	-	2140	Prat2	GO:0004044;GO:0004044;GO:0004044;GO:0006164;GO:0006189;GO:0006189;GO:0009113;GO:0009113;GO:0009116;GO:0009116;GO:0016740;GO:0016757;GO:0046872;GO:0046872;GO:0051536;GO:0051536;GO:0004044;GO:0004044;GO:0004044;GO:0006164;GO:0006189;GO:0006189;GO:0009113;GO:0009113;GO:0009116;GO:0009116;GO:0016740;GO:0016757;GO:0046872;GO:0046872;GO:0051536;GO:0051536;	K00764	EC:2.4.2.14	COG0034	F	(RefSeq) phosphoribosylamidotransferase 2, isoform B	38753	Q967S0
FBgn0034356	3075.49	4170.77	1980.2	0.474782	-1.07466	4.714e-05	0.000939849	2R	18527430	18535749	+	3516	Pepck2	GO:0004611;GO:0004611;GO:0004611;GO:0004613;GO:0004613;GO:0004613;GO:0004613;GO:0004613;GO:0005525;GO:0005525;GO:0005623;GO:0005739;GO:0005739;GO:0005829;GO:0005829;GO:0006090;GO:0006090;GO:0006094;GO:0006094;GO:0006094;GO:0006094;GO:0016301;GO:0016310;GO:0016829;GO:0017076;GO:0017076;GO:0019543;GO:0019543;GO:0030145;GO:0030145;GO:0033993;GO:0033993;GO:0042594;GO:0042594;GO:0046327;GO:0046327;GO:…	K01596	EC:4.1.1.32	COG1274	C	(RefSeq) phosphoenolpyruvate carboxykinase 2, isoform B	37130	A8DYI3
FBgn0038431	420.418	210.614	630.222	2.99231	1.58126	4.7145e-05	0.000939849	3R	16454492	16455797	+	929	CG10405	GO:0004252;GO:0004252;GO:0004252;GO:0004252;GO:0006508;GO:0006508;GO:0006508;GO:0006508;GO:0008233;GO:0008236;GO:0008236;GO:0016787;	-	-	COG5640	O	(RefSeq) uncharacterized protein	41996	Q4V5J3
FBgn0035325	1323.04	722.104	1923.99	2.66442	1.41382	4.71989e-05	0.000939849	3L	2266394	2267640	+	1175	CG13806	GO:0005576;GO:0005576;GO:0006030;GO:0006030;GO:0008061;GO:0008061;	-	-	NOG121799	S	(RefSeq) uncharacterized protein	38292	Q8SXL5
FBgn0033868	1895.31	2637.48	1153.13	0.43721	-1.1936	4.78006e-05	0.000950345	2R	13778124	13780245	-	2122	S-Lap7	GO:0004177;GO:0004177;GO:0004177;GO:0005615;GO:0005615;GO:0005737;GO:0005737;GO:0006508;GO:0006508;GO:0008235;GO:0008235;GO:0016787;GO:0019538;GO:0019538;GO:0030145;GO:0030145;GO:0032504;GO:0032504;GO:0004177;GO:0004177;GO:0004177;GO:0005615;GO:0005615;GO:0005737;GO:0005737;GO:0006508;GO:0006508;GO:0008235;GO:0008235;GO:0016787;GO:0019538;GO:0019538;GO:0030145;GO:0030145;GO:0032504;GO:0032504;	K01255	EC:3.4.11.1	COG0260	E	(RefSeq) Sperm-Leucylaminopeptidase 7, isoform B	36524	Q500X4
FBgn0038079	221.641	308.463	134.819	0.437066	-1.19408	4.82475e-05	0.000956384	3R	12695129	12697379	+	1334	NijC	GO:0007155;GO:0007155;GO:0007155;GO:0016020;GO:0016021;GO:0016021;GO:0016021;GO:0042246;GO:0042246;GO:0007155;GO:0007155;GO:0007155;GO:0016020;GO:0016021;GO:0016021;GO:0016021;GO:0042246;GO:0042246;GO:0007155;GO:0007155;GO:0007155;GO:0016020;GO:0016021;GO:0016021;GO:0016021;GO:0042246;GO:0042246;GO:0007155;GO:0007155;GO:0007155;GO:0016020;GO:0016021;GO:0016021;GO:0016021;GO:0042246;GO:0042246;GO:…	-	-	NOG78798	S	(RefSeq) ninjurin C, isoform B	41568	Q4V5X1
FBgn0051538	1054.8	1433.38	676.212	0.47176	-1.08387	4.82545e-05	0.000956384	3R	5275678	5277835	-	2158	CG31538	GO:0003674;GO:0005575;GO:0008150;	-	-	NOG327743	-	(RefSeq) uncharacterized protein	318790	Q8I0F1
FBgn0030666	85.6201	126.53	44.7107	0.353362	-1.50078	4.83328e-05	0.000956449	X	15675476	15677737	+	1702	CG12708	GO:0005515;GO:0005515;	-	-	NOG324631	-	(RefSeq) uncharacterized protein, isoform B	32502	Q9VXS3
FBgn0003429	283.475	173.417	393.533	2.26929	1.18224	4.85891e-05	0.00096003	3R	24662491	24711595	+	10153	slo	GO:0005216;GO:0006811;GO:0006813;GO:0016020;GO:0055085;GO:0060072;GO:0005216;GO:0005216;GO:0006811;GO:0006811;GO:0006813;GO:0006813;GO:0016020;GO:0016020;GO:0016020;GO:0016021;GO:0016021;GO:0034220;GO:0055085;GO:0055085;GO:0060072;GO:0060072;GO:0071805;GO:0005216;GO:0006811;GO:0006813;GO:0016020;GO:0055085;GO:0060072;GO:0005216;GO:0005216;GO:0006811;GO:0006811;GO:0006813;GO:0006813;GO:0016020;GO:…	K04936	-	COG1226	P	(RefSeq) slowpoke, isoform N	42940	Q03720
FBgn0039130	949.12	1308.55	589.694	0.450648	-1.14993	4.89581e-05	0.000965823	3R	23933912	23935964	+	1562	CG5854	GO:0003824;GO:0003824;GO:0050662;GO:0050662;	-	-	NOG244033	-	(RefSeq) uncharacterized protein	42831	Q9VCF8
FBgn0011555	2980.85	1029.95	4931.76	4.78837	2.25954	5.03157e-05	0.000991072	2R	11341714	11342760	-	1047	thetaTry	GO:0004252;GO:0004252;GO:0004252;GO:0004252;GO:0005576;GO:0005615;GO:0005615;GO:0006508;GO:0006508;GO:0006508;GO:0006508;GO:0008233;GO:0008236;GO:0008236;GO:0016787;	K01312	EC:3.4.21.4	COG5640	O	(RefSeq) thetaTrypsin	36218	P42278;A8E6I8
FBgn0038008	56.9273	89.0358	24.8188	0.278751	-1.84295	5.08014e-05	0.000999095	3R	12254187	12256592	+	2406	CG3942	GO:0006629;GO:0006629;GO:0008081;GO:0008081;GO:0016787;GO:0030246;GO:0030246;GO:0046475;GO:0046475;GO:0046475;GO:0047389;GO:0047389;GO:0047389;GO:2001070;GO:2001070;	-	-	-	-	(RefSeq) uncharacterized protein	41489	Q9VGB2
FBgn0037935	310.215	174.995	445.436	2.54543	1.34791	5.16804e-05	0.00101481	3R	11684672	11688133	-	2886	CG6834	GO:0017022;GO:0017022;	-	-	-	-	(RefSeq) uncharacterized protein	41409	Q9VGJ7
FBgn0031579	466.204	221.623	710.785	3.20719	1.68131	5.35035e-05	0.001049	2L	4004984	4005670	+	687	CG15422	-	-	-	NOG261841	-	(RefSeq) uncharacterized protein	33615	Q9VQW4
FBgn0034628	888.291	576.629	1199.95	2.08098	1.05726	5.37223e-05	0.00105167	2R	21386309	21389276	+	2552	Acox57D-p	GO:0003997;GO:0003997;GO:0003997;GO:0003997;GO:0005504;GO:0005504;GO:0005777;GO:0005777;GO:0005777;GO:0005777;GO:0006631;GO:0006631;GO:0006635;GO:0006635;GO:0006635;GO:0016491;GO:0016627;GO:0016627;GO:0033540;GO:0033540;GO:0050660;GO:0050660;GO:0050660;GO:0055088;GO:0055088;GO:0055114;GO:0055114;GO:0055114;GO:0071949;GO:0071949;GO:0003997;GO:0003997;GO:0003997;GO:0003997;GO:0005504;GO:0005504;GO:…	K00232	EC:1.3.3.6	-	-	(RefSeq) acyl-Coenzyme A oxidase at 57D proximal, isoform B	37445	Q9W2G9
FBgn0069923	321.815	143.324	500.306	3.49074	1.80353	5.43505e-05	0.00106234	3R	3750363	3752353	+	364	CG41128	GO:0003674;GO:0005739;GO:0005739;GO:0005739;GO:0005743;GO:0005743;GO:0005743;GO:0008150;GO:0016020;GO:0016021;GO:0061617;GO:0061617;GO:0061617;	K17784	-	NOG149266	S	(RefSeq) uncharacterized protein	3355108	Q8SY69
FBgn0034827	314.758	439.42	190.095	0.432604	-1.20888	5.48613e-05	0.00107068	2R	23141999	23144497	+	2499	Klp59D	GO:0000166;GO:0003774;GO:0003777;GO:0003777;GO:0003777;GO:0005524;GO:0005524;GO:0005524;GO:0005813;GO:0005813;GO:0005819;GO:0005871;GO:0005871;GO:0005874;GO:0005874;GO:0007018;GO:0007018;GO:0007018;GO:0007288;GO:0007288;GO:0008017;GO:0008017;GO:0008017;GO:0016787;GO:0016887;GO:0016887;GO:0016887;GO:1905503;GO:1905503;	K10393	-	-	-	(RefSeq) Kinesin-like protein at 59D	37674	Q9W1U1
FBgn0025680	69.7471	130.849	8.64478	0.0660666	-3.91993	5.51411e-05	0.00107449	3R	19212154	19215442	+	1896	cry	GO:0000166;GO:0005515;GO:0005515;GO:0005515;GO:0005634;GO:0005634;GO:0005634;GO:0005641;GO:0005641;GO:0005654;GO:0005654;GO:0005737;GO:0005737;GO:0005737;GO:0005829;GO:0005829;GO:0007602;GO:0007602;GO:0007623;GO:0007623;GO:0008020;GO:0008020;GO:0009416;GO:0009416;GO:0009584;GO:0009588;GO:0009588;GO:0009637;GO:0009637;GO:0009649;GO:0009649;GO:0009785;GO:0009785;GO:0009881;GO:0009881;GO:0009881;GO:…	K02295	-	COG0415	L	(RefSeq) cryptochrome	42305	O77059
FBgn0035780	799.341	506.346	1092.34	2.15729	1.10922	5.53839e-05	0.00107758	3L	7400070	7401671	+	1480	CG18417	GO:0004180;GO:0004180;GO:0004180;GO:0004181;GO:0004181;GO:0004181;GO:0005615;GO:0005615;GO:0006508;GO:0006508;GO:0006508;GO:0008270;GO:0008270;GO:0016787;	-	-	COG2866	E	(RefSeq) uncharacterized protein	38829	Q9VS67
FBgn0011274	161.94	93.337	230.542	2.47	1.30451	5.57409e-05	0.00108287	2L	17413248	17433161	-	5695	Dif	GO:0000122;GO:0000122;GO:0000977;GO:0000977;GO:0000977;GO:0000981;GO:0000981;GO:0000981;GO:0001228;GO:0001228;GO:0002225;GO:0002225;GO:0002804;GO:0002804;GO:0003677;GO:0003677;GO:0003677;GO:0003682;GO:0003682;GO:0003700;GO:0003700;GO:0003700;GO:0005515;GO:0005515;GO:0005634;GO:0005634;GO:0005634;GO:0005634;GO:0005654;GO:0005654;GO:0005654;GO:0005737;GO:0005737;GO:0005737;GO:0005737;GO:0005829;GO:…	K09254	-	NOG253481	-	(RefSeq) Dorsal-related immunity factor, isoform D	35045	P98149;E1JHK1
FBgn0030511	375.154	229.32	520.988	2.27188	1.18389	5.58389e-05	0.00108312	X	13682952	13684616	+	1608	CG11158	GO:0008152;GO:0016798;	-	-	COG1957	F	(RefSeq) uncharacterized protein	32327	Q9I7S2
FBgn0000406	3963.54	2355.95	5571.13	2.36471	1.24166	5.68302e-05	0.00110067	2L	16788774	16790721	-	1557	Cyt-b5-r	GO:0005739;GO:0005739;GO:0005739;GO:0006629;GO:0006629;GO:0016020;GO:0016021;GO:0016021;GO:0016021;GO:0016491;GO:0016491;GO:0016491;GO:0020037;GO:0020037;GO:0046872;GO:0046872;GO:0055114;GO:0055114;GO:0005739;GO:0005739;GO:0005739;GO:0006629;GO:0006629;GO:0016020;GO:0016021;GO:0016021;GO:0016021;GO:0016491;GO:0016491;GO:0016491;GO:0020037;GO:0020037;GO:0046872;GO:0046872;GO:0055114;GO:0055114;	-	-	NOG86814	S	(RefSeq) cytochrome b5-related, isoform B	35008	P19967;M9PD26
FBgn0032061	542.726	739.84	345.612	0.467144	-1.09806	5.69654e-05	0.00110071	2L	8705572	8707527	+	1893	CG9314	GO:0004096;GO:0004096;GO:0004096;GO:0004096;GO:0004601;GO:0005737;GO:0005739;GO:0005777;GO:0005777;GO:0006979;GO:0006979;GO:0006979;GO:0016491;GO:0020037;GO:0020037;GO:0020037;GO:0042542;GO:0042542;GO:0042744;GO:0042744;GO:0046872;GO:0046872;GO:0055114;GO:0055114;GO:0055114;GO:0098869;GO:0004096;GO:0004096;GO:0004096;GO:0004096;GO:0004601;GO:0005737;GO:0005739;GO:0005777;GO:0005777;GO:0006979;GO:…	K03781	EC:1.11.1.6	-	-	(RefSeq) uncharacterized protein, isoform C	34198	Q9VLI6
FBgn0001125	8912.27	11894.9	5929.59	0.498497	-1.00434	5.70047e-05	0.00110071	2L	1984512	1987758	-	1734	Got2	GO:0003824;GO:0003824;GO:0004069;GO:0004069;GO:0004069;GO:0004069;GO:0005739;GO:0005739;GO:0005739;GO:0005759;GO:0005759;GO:0006520;GO:0006520;GO:0006531;GO:0006531;GO:0006533;GO:0006533;GO:0006537;GO:0006537;GO:0007416;GO:0007416;GO:0008483;GO:0008483;GO:0008483;GO:0009058;GO:0009058;GO:0016740;GO:0030170;GO:0030170;GO:0045213;GO:0045213;GO:0003824;GO:0003824;GO:0004069;GO:0004069;GO:0004069;GO:…	K14455	EC:2.6.1.1	COG1448	E	(RefSeq) glutamate oxaloacetate transaminase 2, isoform A	33373	Q9VQ61
FBgn0037472	596.108	810.952	381.265	0.470145	-1.08882	5.78069e-05	0.00111441	3R	7124548	7126503	+	1532	CG10098	GO:0003674;GO:0005575;GO:0006508;GO:0006508;GO:0006887;GO:0016787;GO:0016805;GO:0016805;GO:0016805;	K14358	-	NOG82809	S	(RefSeq) uncharacterized protein	40851	Q9VI64
FBgn0037429	147.936	0	295.871	Inf	Inf	5.78889e-05	0.00111441	3R	6335362	6337196	+	1138	Osi19	GO:0003674;GO:0005887;GO:0005887;GO:0008150;GO:0016020;GO:0016021;GO:0003674;GO:0005887;GO:0005887;GO:0008150;GO:0016020;GO:0016021;	-	-	NOG39112	S	(RefSeq) osiris 19, isoform B	40776	Q6AWK7
FBgn0040360	55.4798	22.7337	88.2259	3.88084	1.95637	5.86283e-05	0.00112694	X	1184778	1188585	+	1413	CG14626	-	-	-	NOG289956	-	(RefSeq) uncharacterized protein	31064	Q9W5B0
FBgn0030509	305.086	78.4852	531.687	6.77436	2.76008	5.89411e-05	0.00113124	X	13676894	13677882	+	919	CG11162	GO:0000254;GO:0000254;GO:0005506;GO:0005506;GO:0005789;GO:0005789;GO:0008610;GO:0008610;GO:0016020;GO:0016020;GO:0016021;GO:0016021;GO:0016126;GO:0016126;GO:0016491;GO:0016491;GO:0016491;GO:0016491;GO:0055114;GO:0055114;GO:0055114;	K07750	EC:1.14.18.9	COG3000	I	(RefSeq) uncharacterized protein	32325	Q9VYA2
FBgn0003060	13523.5	8506.09	18541	2.17973	1.12415	5.96961e-05	0.00114401	3R	13611583	13612433	-	851	CG9757	-	-	-	-	-	(RefSeq) uncharacterized protein, isoform B	41662	Q9VFU0
FBgn0040279	403.781	46.1808	761.381	16.487	4.04325	6.06854e-05	0.00116122	3R	6299128	6300738	+	1091	Osi14	GO:0003674;GO:0005887;GO:0005887;GO:0008150;GO:0016020;GO:0016021;	-	-	-	-	(RefSeq) osiris 14	40770	Q9VNN6
FBgn0030280	90.0866	131.119	49.0537	0.374115	-1.41845	6.08627e-05	0.00116287	X	11202248	11202806	+	559	CG11106	-	-	-	NOG253514	-	(RefSeq) uncharacterized protein, isoform B	32062	Q9VZ15
FBgn0032435	1033.62	508.366	1558.87	3.06644	1.61656	6.19888e-05	0.00118261	2L	12448484	12452047	+	2743	Oatp33Eb	GO:0005515;GO:0005887;GO:0005887;GO:0005887;GO:0015347;GO:0015347;GO:0016020;GO:0016020;GO:0016020;GO:0016021;GO:0016328;GO:0016328;GO:0022804;GO:0022804;GO:0022857;GO:0022857;GO:0043252;GO:0043252;GO:0055085;GO:0055085;GO:0071702;GO:0071702;	-	-	NOG328702	-	(RefSeq) organic anion transporting polypeptide 33Eb	34662	Q9VK82
FBgn0034629	687.047	443.234	930.861	2.10016	1.0705	6.35686e-05	0.00121094	2R	21389405	21392439	+	2252	Acox57D-d	GO:0003997;GO:0003997;GO:0003997;GO:0003997;GO:0005504;GO:0005504;GO:0005777;GO:0005777;GO:0005777;GO:0005777;GO:0006631;GO:0006631;GO:0006635;GO:0006635;GO:0006635;GO:0016491;GO:0016627;GO:0016627;GO:0033540;GO:0033540;GO:0050660;GO:0050660;GO:0050660;GO:0055088;GO:0055088;GO:0055114;GO:0055114;GO:0055114;GO:0071949;GO:0071949;	K00232	EC:1.3.3.6	COG1960	I	(RefSeq) acyl-Coenzyme A oxidase at 57D distal	37446	Q9W2G8
FBgn0037665	22.9083	38.7046	7.11207	0.183752	-2.44416	6.41705e-05	0.00122058	3R	9251843	9253514	+	1528	St2	GO:0005829;GO:0005829;GO:0008146;GO:0008146;GO:0008146;GO:0016740;GO:0051923;GO:0051923;GO:0005829;GO:0005829;GO:0008146;GO:0008146;GO:0008146;GO:0016740;GO:0051923;GO:0051923;	K01014	EC:2.8.2.1	NOG260792	-	(RefSeq) sulfotransferase 2, isoform B	41098	Q9VHH0
FBgn0033591	42.8986	0	85.7972	Inf	Inf	6.53056e-05	0.00124032	2R	11238108	11238995	-	888	CG13216	GO:0003674;GO:0005575;GO:0008150;	-	-	NOG319782	-	(RefSeq) uncharacterized protein	36181	Q7K0A3
FBgn0260955	10.7496	20.7803	0.718875	0.0345941	-4.85333	6.64795e-05	0.00126073	2L	14744845	14745210	-	279	CG42587	GO:0003674;GO:0005575;GO:0008150;	-	-	-	-	(RefSeq) uncharacterized protein	8674060	E1JHI4
FBgn0034724	638.67	410.143	867.197	2.11438	1.08023	6.65781e-05	0.00126073	2R	22393876	22402059	-	1303	babos	GO:0016020;GO:0016021;GO:0016021;GO:0048814;GO:0048814;GO:0098595;GO:0098595;GO:0016020;GO:0016021;GO:0016021;GO:0048814;GO:0048814;GO:0098595;GO:0098595;	-	-	NOG251676	-	(RefSeq) babos, isoform B	37557	Q9W258
FBgn0032393	1823.04	924.78	2721.3	2.94264	1.55711	6.72874e-05	0.00127227	2L	11999654	12001244	+	1533	Nfs1	GO:0003824;GO:0003824;GO:0005634;GO:0005634;GO:0005634;GO:0005634;GO:0005739;GO:0005739;GO:0005739;GO:0005739;GO:0005829;GO:0005829;GO:0005829;GO:0016226;GO:0016226;GO:0016226;GO:0016740;GO:0030170;GO:0030170;GO:0031071;GO:0031071;GO:0031071;GO:0031071;GO:0031071;GO:0044571;GO:0044571;GO:0046872;GO:0046872;GO:0051536;GO:0051536;GO:0070903;GO:0070903;GO:1990221;GO:1990221;	K04487	EC:2.8.1.7	COG1104	E	(RefSeq) Nfs1 cysteine desulfurase	34613	Q9VKD3
FBgn0036354	669.177	901.348	437.007	0.484837	-1.04443	6.83365e-05	0.00129019	3L	13388299	13390006	-	1641	Poc1	GO:0005515;GO:0005515;GO:0007098;GO:0007098;	K16482	-	COG2319	R	(RefSeq) proteome of centrioles 1, isoform A	39502	Q9VU65
FBgn0041709	21.9639	5.57773	38.3501	6.87557	2.78148	6.87908e-05	0.0012955	3L	2269881	2272769	-	1344	yellow-g	GO:0005576;GO:0005576;GO:0016853;GO:0016853;GO:0042438;GO:0048067;	-	-	-	-	(RefSeq) yellow-g	38294	Q9W029
FBgn0003366	820.787	1151.81	489.764	0.425212	-1.23375	6.88211e-05	0.0012955	X	11071441	11086299	-	8171	sev	GO:0000166;GO:0004672;GO:0004672;GO:0004713;GO:0004713;GO:0004713;GO:0004714;GO:0004714;GO:0004714;GO:0004714;GO:0005515;GO:0005515;GO:0005515;GO:0005524;GO:0005524;GO:0005524;GO:0005886;GO:0005887;GO:0005887;GO:0006468;GO:0006468;GO:0007169;GO:0007169;GO:0007169;GO:0007275;GO:0007465;GO:0007601;GO:0008288;GO:0016020;GO:0016020;GO:0016020;GO:0016021;GO:0016301;GO:0016310;GO:0016740;GO:0018108;GO:…	K05088	EC:2.7.10.1	-	-	(RefSeq) sevenless	32039	P13368
FBgn0039190	287.497	409.943	165.05	0.402617	-1.31252	7.00812e-05	0.00131728	3R	24360705	24361683	-	921	CG5762	-	-	-	NOG328064	-	(RefSeq) uncharacterized protein	42907	Q9VC86
FBgn0259795	2283.17	3107.35	1459	0.469531	-1.09071	7.07829e-05	0.00132851	2R	16534943	16537086	+	2144	loopin-1	GO:0004177;GO:0004177;GO:0004177;GO:0005737;GO:0005737;GO:0006508;GO:0006508;GO:0008235;GO:0008235;GO:0016787;GO:0019538;GO:0019538;GO:0030145;GO:0030145;GO:0004177;GO:0004177;GO:0004177;GO:0005737;GO:0005737;GO:0006508;GO:0006508;GO:0008235;GO:0008235;GO:0016787;GO:0019538;GO:0019538;GO:0030145;GO:0030145;	K11142	-	COG0260	E	(RefSeq) loopin-1, isoform C	36847	Q7K2S9
FBgn0260479	17.1378	30.8247	3.45079	0.111949	-3.15909	7.16384e-05	0.00134259	2L	7734415	7738809	-	3572	CG31904	GO:0005326;GO:0005326;GO:0005328;GO:0005328;GO:0005332;GO:0005886;GO:0006836;GO:0006836;GO:0015293;GO:0016020;GO:0016021;GO:0016021;GO:0016021;GO:0042165;GO:0043005;GO:0055085;GO:0005326;GO:0005326;GO:0005328;GO:0005328;GO:0005332;GO:0005886;GO:0006836;GO:0006836;GO:0015293;GO:0016020;GO:0016021;GO:0016021;GO:0016021;GO:0042165;GO:0043005;GO:0055085;	K05336	-	NOG281188	-	(RefSeq) uncharacterized protein, isoform B	319016	Q95TF4
FBgn0036126	159.436	89.2131	229.658	2.57426	1.36416	7.21422e-05	0.00135004	3L	11097446	11098186	-	614	Irbp18	GO:0003693;GO:0003693;GO:0003700;GO:0003700;GO:0006302;GO:0006302;GO:0006355;GO:0006355;GO:1990391;GO:1990391;GO:0003693;GO:0003693;GO:0003700;GO:0003700;GO:0006302;GO:0006302;GO:0006355;GO:0006355;GO:1990391;GO:1990391;	-	-	NOG309445	-	(RefSeq) inverted repeat binding protein 18 kDa, isoform B	39243	Q9VTE8
FBgn0053993	34.4625	61.5376	7.38735	0.120046	-3.05834	7.30549e-05	0.00136512	3L	5933036	5950658	-	2523	CG33993	GO:0003674;GO:0005575;GO:0008150;GO:0003674;GO:0005575;GO:0008150;	K18080	-	NOG151321	S	(RefSeq) uncharacterized protein, isoform A	3885637	Q6NR09
FBgn0036727	261.608	160.621	362.596	2.25746	1.1747	7.33524e-05	0.00136867	3L	17470127	17474517	+	2249	CG7589	GO:0004888;GO:0004888;GO:0004890;GO:0005216;GO:0005216;GO:0005230;GO:0005230;GO:0005254;GO:0005886;GO:0005887;GO:0005887;GO:0006811;GO:0006811;GO:0006811;GO:0007165;GO:0007165;GO:0007268;GO:0007268;GO:0016020;GO:0016021;GO:0016021;GO:0016021;GO:0022852;GO:0022852;GO:0034220;GO:0034220;GO:0034220;GO:0042391;GO:0042391;GO:0042752;GO:0042752;GO:0043005;GO:0043005;GO:0045202;GO:0045202;GO:0050877;GO:…	-	-	-	-	(RefSeq) secretory chloride channel, isoform B	39949	Q9VVH4
FBgn0031545	740.152	1013.29	467.014	0.460888	-1.11751	7.43624e-05	0.00138549	2L	3517273	3519651	-	2379	CG3213	-	-	-	-	-	(RefSeq) uncharacterized protein	33574	Q9VQS0
FBgn0036927	1344.26	881.859	1806.66	2.04869	1.0347	7.50055e-05	0.00139543	3L	19997714	20000686	-	2330	Gabat	GO:0003824;GO:0003824;GO:0003867;GO:0003867;GO:0003867;GO:0003867;GO:0005739;GO:0005739;GO:0005739;GO:0005759;GO:0005759;GO:0006109;GO:0006109;GO:0006520;GO:0006520;GO:0008483;GO:0008483;GO:0009448;GO:0009448;GO:0009450;GO:0009450;GO:0030170;GO:0030170;GO:0030170;GO:0034386;GO:0042749;GO:0042749;GO:2000211;GO:2000211;GO:0003824;GO:0003824;GO:0003867;GO:0003867;GO:0003867;GO:0003867;GO:0005739;GO:…	K13524	-	-	-	(RefSeq) gamma-aminobutyric acid transaminase, isoform C	40188	Q9VW68
FBgn0034440	1456.89	67.7445	2846.04	42.0114	5.39271	7.56989e-05	0.00140628	2R	19380543	19384965	+	2824	CG10073	GO:0006508;GO:0006508;GO:0016020;GO:0016021;GO:0016021;GO:0016020;GO:0016021;GO:0016021;	-	-	COG2234	R	(RefSeq) uncharacterized protein, isoform C	37225	A0A0B4KFC9
FBgn0032405	45.5114	72.1351	18.8877	0.261837	-1.93326	7.80017e-05	0.00144549	2L	12063457	12066775	-	2590	firl	GO:0005811;GO:0005811;GO:0016229;GO:0016229;GO:0016491;GO:0016491;GO:0016491;GO:0016616;GO:0055114;GO:0005811;GO:0005811;GO:0016229;GO:0016229;GO:0016491;GO:0016491;GO:0016491;GO:0016616;GO:0055114;GO:0005811;GO:0005811;GO:0016229;GO:0016229;GO:0016491;GO:0016491;GO:0016491;GO:0016616;GO:0055114;GO:0055114;	-	-	-	-	(RefSeq) firelighter, isoform C	34627	Q9VKB8
FBgn0036831	543.891	772.33	315.452	0.408442	-1.2918	7.80364e-05	0.00144549	3L	18917581	18919259	+	1325	CG6839	GO:0000014;GO:0000014;GO:0000737;GO:0000737;GO:0003676;GO:0003676;GO:0004518;GO:0004519;GO:0004519;GO:0004521;GO:0004521;GO:0004529;GO:0005634;GO:0005739;GO:0005739;GO:0005743;GO:0005743;GO:0006309;GO:0006309;GO:0016787;GO:0016787;GO:0046872;GO:0046872;GO:0090502;	-	-	-	-	(RefSeq) uncharacterized protein	40067	Q9VVU9
FBgn0034110	2546.33	3398.49	1694.18	0.498509	-1.00431	7.84288e-05	0.00145065	2R	16294400	16297232	+	2833	Atg9	GO:0000045;GO:0000045;GO:0000045;GO:0000407;GO:0000407;GO:0000422;GO:0000422;GO:0005737;GO:0005737;GO:0005776;GO:0005776;GO:0005794;GO:0005794;GO:0006914;GO:0006914;GO:0006914;GO:0006914;GO:0009267;GO:0009267;GO:0015031;GO:0015031;GO:0016020;GO:0016021;GO:0016021;GO:0016021;GO:0030054;GO:0030054;GO:0030659;GO:0030659;GO:0031410;GO:0032007;GO:0032007;GO:0034497;GO:0034497;GO:0034599;GO:0034599;GO:…	K17907	-	-	-	(RefSeq) Autophagy-related 9, isoform B	36821	A0A0B4KF86
FBgn0028381	1683.87	1101.32	2266.43	2.05792	1.04119	7.88382e-05	0.00145611	3R	16499058	16501050	-	1111	Decay	GO:0004197;GO:0004197;GO:0004197;GO:0005737;GO:0005737;GO:0005737;GO:0006508;GO:0006508;GO:0006508;GO:0006915;GO:0006915;GO:0006915;GO:0008233;GO:0008234;GO:0008234;GO:0008234;GO:0012501;GO:0012501;GO:0016787;GO:0097153;GO:0097153;	K04397	EC:3.4.22.60	-	-	(RefSeq) death executioner caspase related to Apopain/Yama	42008	Q9VET9
FBgn0028533	4491.8	2481.65	6501.95	2.62001	1.38957	7.98211e-05	0.00147213	2L	13847925	13849223	+	1154	CG7953	-	-	-	-	-	(RefSeq) uncharacterized protein, isoform B	34801	Q9V3P4
FBgn0053533	56.8711	7.23834	106.504	14.7138	3.8791	7.99901e-05	0.00147311	2L	19419075	19419767	+	562	lectin-37Db	GO:0005534;GO:0005534;GO:0005576;GO:0005576;GO:0005576;GO:0016339;GO:0016339;GO:0030246;GO:0046872;GO:0046872;GO:0005534;GO:0005534;GO:0005576;GO:0005576;GO:0005576;GO:0016339;GO:0016339;GO:0030246;GO:0046872;GO:0046872;	-	-	-	-	(RefSeq) lectin-37Db, isoform A	3346221	Q59DY5;A0A1B2AKP7
FBgn0028518	601.014	389.008	813.02	2.08998	1.06349	8.06989e-05	0.00148402	2L	15630002	15634987	+	4737	CG18480	GO:0005515;GO:0016020;GO:0016021;GO:0016021;GO:0005515;GO:0016020;GO:0016021;GO:0016021;GO:0005515;GO:0016020;GO:0016021;GO:0016021;	-	-	-	-	(RefSeq) uncharacterized protein, isoform B	34920	Q9VJN8
FBgn0033918	2508.08	1667.33	3348.84	2.0085	1.00612	8.10102e-05	0.00148724	2R	14256493	14258787	+	2001	CG8531	GO:0001671;GO:0001671;GO:0005634;GO:0005634;GO:0005739;GO:0005739;GO:0005739;GO:0030150;GO:0030150;GO:0032781;GO:0042407;GO:0042407;GO:0061617;	K09531	-	COG0484	O	(RefSeq) uncharacterized protein	36584	Q7K0W1
FBgn0033982	76.2878	38.6913	113.884	2.94341	1.55749	8.11074e-05	0.00148724	2R	14898312	14903095	+	4078	Cyp317a1	GO:0004497;GO:0004497;GO:0005506;GO:0005506;GO:0005783;GO:0005789;GO:0016020;GO:0016491;GO:0016705;GO:0016705;GO:0020037;GO:0020037;GO:0031090;GO:0043231;GO:0046872;GO:0055114;GO:0055114;GO:0055114;GO:0004497;GO:0004497;GO:0005506;GO:0005506;GO:0016491;GO:0016705;GO:0016705;GO:0020037;GO:0020037;GO:0046872;GO:0055114;GO:0055114;GO:0055114;GO:0004497;GO:0004497;GO:0005506;GO:0005506;GO:0016491;GO:…	-	-	-	-	(RefSeq) Cyp317a1, isoform B	36667	Q9V776;C9QPG6
FBgn0033020	211.8	293.831	129.769	0.441644	-1.17904	8.15476e-05	0.00149316	2R	5353994	5354723	+	730	COX4L	GO:0004129;GO:0004129;GO:0004129;GO:0005751;GO:0005751;GO:0005751;GO:0006123;GO:0006123;GO:0006123;GO:0016020;GO:0016021;GO:0016021;GO:1902600;GO:0004129;GO:0004129;GO:0004129;GO:0005751;GO:0005751;GO:0005751;GO:0006123;GO:0006123;GO:0006123;GO:0016020;GO:0016021;GO:0016021;GO:1902600;	K02263	-	NOG276242	-	(RefSeq) cytochrome c oxidase subunit 4-like, isoform B	35491	A0A0B4KEI0
FBgn0039040	24.7677	44.8217	4.71367	0.105165	-3.24927	8.49843e-05	0.00155386	3R	23033284	23035563	-	1076	CG13833	GO:0005811;GO:0005811;GO:0016020;GO:0016021;GO:0016021;GO:0016616;GO:0055114;	-	-	COG1028	IQ	(RefSeq) uncharacterized protein	42718	Q9VCS2
FBgn0033243	172.606	241.956	103.256	0.426757	-1.22851	8.61187e-05	0.00157088	2R	7966029	7968024	-	1001	CG14763	GO:0005875;GO:0007018;GO:0016020;GO:0016021;GO:0016021;GO:0016787;GO:0030286;GO:0042623;GO:0005875;GO:0007018;GO:0016020;GO:0016021;GO:0016021;GO:0016787;GO:0030286;GO:0042623;GO:0005875;GO:0007018;GO:0016020;GO:0016021;GO:0016021;GO:0016787;GO:0030286;GO:0042623;	-	-	NOG275044	-	(RefSeq) uncharacterized protein, isoform B	35757	Q7K035
FBgn0261287	106.374	153.007	59.7424	0.390456	-1.35677	8.62228e-05	0.00157088	3R	25591502	25609127	-	1842	ymp	GO:0000398;GO:0000398;GO:0016020;GO:0016021;GO:0016021;GO:0071011;GO:0071011;GO:0071013;GO:0071013;GO:0000398;GO:0000398;GO:0016020;GO:0016021;GO:0016021;GO:0071011;GO:0071011;GO:0071013;GO:0071013;GO:0000398;GO:0000398;GO:0016020;GO:0016021;GO:0016021;GO:0071011;GO:0071011;GO:0071013;GO:0071013;GO:0000398;GO:0000398;GO:0016020;GO:0016021;GO:0016021;GO:0071011;GO:0071011;GO:0071013;GO:0071013;	-	-	-	-	(RefSeq) yellow-emperor, isoform C	43088	A0A0B4LHN5
FBgn0263021	6.82223	13.6445	0	0	-Inf	8.6285e-05	0.00157088	2R	12242546	12243273	+	576	CG43316	GO:0003674;GO:0005575;GO:0008150;	-	-	-	-	(RefSeq) uncharacterized protein	36326	A1Z8V4
FBgn0025391	259.331	510.413	8.24981	0.016163	-5.95116	8.71783e-05	0.00158488	X	1735945	1754065	-	3905	Scgdelta	GO:0005623;GO:0007016;GO:0007016;GO:0007498;GO:0007498;GO:0008307;GO:0008307;GO:0016012;GO:0016012;GO:0016012;GO:0016012;GO:0016020;GO:0016021;GO:0016021;GO:0016021;GO:0042383;GO:0042383;GO:0043034;GO:0043034;GO:0045214;GO:0045214;GO:0048738;GO:0048738;GO:0060047;GO:0060047;GO:0060047;GO:0005623;GO:0007016;GO:0007016;GO:0007498;GO:0007498;GO:0008307;GO:0008307;GO:0016012;GO:0016012;GO:0016012;GO:…	-	-	NOG318936	-	(RefSeq) sarcoglycan delta, isoform E	31129	O76892
FBgn0000180	53.2826	83.1871	23.378	0.281029	-1.83121	8.80487e-05	0.00159731	2L	9984645	9995538	+	3276	bib	GO:0015267;GO:0015267;GO:0016020;GO:0016020;GO:0016020;GO:0016021;GO:0016021;GO:0055085;GO:0055085;GO:0005261;GO:0005261;GO:0005886;GO:0005886;GO:0005912;GO:0006811;GO:0006833;GO:0006833;GO:0007275;GO:0007398;GO:0007398;GO:0007399;GO:0007498;GO:0007498;GO:0015267;GO:0015267;GO:0015267;GO:0016020;GO:0016020;GO:0016020;GO:0016021;GO:0016021;GO:0016021;GO:0016021;GO:0030154;GO:0030707;GO:0030707;GO:…	-	-	NOG325389	-	(RefSeq) big brain, isoform A	34330	P23645
FBgn0051029	1003.71	1373.17	634.261	0.461896	-1.11436	8.81125e-05	0.00159731	3R	30129279	30132395	-	3002	CG31029	-	-	-	-	-	(RefSeq) uncharacterized protein	318562	Q8IMJ2
FBgn0037370	2781.69	4254.54	1308.85	0.307636	-1.70071	8.83725e-05	0.00159974	3R	5736748	5738013	+	1190	CG1236	GO:0005829;GO:0005829;GO:0008465;GO:0008465;GO:0016491;GO:0016616;GO:0016616;GO:0016616;GO:0016618;GO:0016618;GO:0016618;GO:0030267;GO:0030267;GO:0030267;GO:0051287;GO:0051287;GO:0055114;GO:0055114;GO:0055114;	K00049	-	COG1052	C	(RefSeq) uncharacterized protein	40708	Q8I725
FBgn0034468	909.136	1236.7	581.571	0.47026	-1.08847	8.86507e-05	0.0016025	2R	19697723	19698508	+	547	Obp56a	GO:0005549;GO:0005549;GO:0005549;GO:0005549;GO:0005576;GO:0005576;GO:0005576;GO:0007606;GO:0007606;GO:0007608;GO:0007608;GO:0007608;GO:0019236;GO:0019236;GO:0042048;GO:0042048;GO:0050896;	-	-	NOG320290	-	(RefSeq) Odorant-binding protein 56a	37264	Q9V8Y2;A0A1B2AKN7
FBgn0038797	219.627	307.094	132.16	0.430358	-1.21639	8.93138e-05	0.0016122	3R	20499992	20502015	-	1599	Dic2	GO:0005739;GO:0005739;GO:0008272;GO:0008272;GO:0015116;GO:0015116;GO:0015117;GO:0015117;GO:0015131;GO:0015131;GO:0015140;GO:0015140;GO:0015141;GO:0015141;GO:0015297;GO:0015297;GO:0015709;GO:0015709;GO:0015729;GO:0015729;GO:0016020;GO:0016021;GO:0016021;GO:0022857;GO:0022857;GO:0035435;GO:0035435;GO:0055085;GO:0055085;GO:0071422;GO:0071422;GO:0071423;GO:0071423;GO:1902356;GO:1902358;GO:0005739;GO:…	K13577	-	-	-	(RefSeq) dicarboxylate carrier 2	54520426	Q9VDM3
FBgn0031728	974.486	1325.75	623.223	0.470091	-1.08899	8.98166e-05	0.00161899	2L	5662849	5670838	+	2162	Hsp60C	GO:0000166;GO:0005524;GO:0005524;GO:0005524;GO:0005739;GO:0005739;GO:0005759;GO:0005759;GO:0005759;GO:0005829;GO:0005829;GO:0006457;GO:0006457;GO:0006458;GO:0006458;GO:0006458;GO:0006626;GO:0006626;GO:0007005;GO:0007275;GO:0007283;GO:0007283;GO:0007283;GO:0007301;GO:0007301;GO:0007424;GO:0007424;GO:0008637;GO:0008637;GO:0030154;GO:0030707;GO:0030707;GO:0042026;GO:0042026;GO:0045041;GO:0045041;GO:…	K04077	-	COG0459	O	(RefSeq) heat shock protein 60C, isoform C	33796	Q9VMN5
FBgn0034842	73.2302	107.001	39.4589	0.36877	-1.43921	9.00663e-05	0.00162119	2R	23308654	23309816	-	1107	Prosbeta5R1	GO:0000502;GO:0004175;GO:0004175;GO:0004175;GO:0004175;GO:0004298;GO:0004298;GO:0004298;GO:0005634;GO:0005634;GO:0005634;GO:0005737;GO:0005737;GO:0005737;GO:0005839;GO:0005839;GO:0005839;GO:0006508;GO:0008233;GO:0010498;GO:0010498;GO:0010499;GO:0010499;GO:0016787;GO:0019774;GO:0019774;GO:0043161;GO:0043161;GO:0043161;GO:0051603;GO:0051603;	K02737	EC:3.4.25.1	-	-	(RefSeq) proteasome beta5 subunit-related 1	37690	Q9W1S5
FBgn0013275	805.853	536.138	1075.57	2.00614	1.00442	9.13092e-05	0.00164125	3R	11954163	11956544	-	2382	Hsp70Aa	GO:0000166;GO:0001666;GO:0001666;GO:0005524;GO:0005524;GO:0005524;GO:0005634;GO:0005737;GO:0005737;GO:0005829;GO:0005829;GO:0005886;GO:0006986;GO:0006986;GO:0006986;GO:0009408;GO:0009408;GO:0009408;GO:0016192;GO:0016887;GO:0016887;GO:0031072;GO:0031072;GO:0034605;GO:0034620;GO:0034620;GO:0035080;GO:0035080;GO:0042026;GO:0042026;GO:0042623;GO:0042623;GO:0044183;GO:0044183;GO:0051082;GO:0051082;GO:…	K03283	-	COG0443	O	(RefSeq) Heat-shock-protein-70Aa	48581	P82910;P02825
FBgn0011824	420.678	219.59	621.766	2.83149	1.50156	9.32351e-05	0.0016735	2R	21095958	21097305	-	957	CG4038	GO:0000454;GO:0000454;GO:0001522;GO:0001522;GO:0003723;GO:0003723;GO:0005634;GO:0005654;GO:0005654;GO:0005730;GO:0005730;GO:0005730;GO:0005732;GO:0005732;GO:0006364;GO:0006364;GO:0031118;GO:0031118;GO:0031429;GO:0031429;GO:0034513;GO:0034513;GO:0042254;GO:0042254;GO:0042254;	K11128	-	COG3277	J	(RefSeq) uncharacterized protein	37397	Q7KVQ0;A8E6K0
FBgn0032900	263.911	362.278	165.544	0.456955	-1.12988	9.37938e-05	0.00167953	2L	20869854	20871565	+	1399	CG14401	GO:0016020;GO:0016021;GO:0016021;GO:0016020;GO:0016021;GO:0016021;GO:0016020;GO:0016021;GO:0016021;	-	-	NOG298572	-	(RefSeq) uncharacterized protein, isoform B	35358	M9NDC5
FBgn0033292	1556.57	1039.69	2073.46	1.99431	0.995892	9.38344e-05	0.00167953	2R	8439395	8442806	-	1903	Cyp4ad1	GO:0004497;GO:0004497;GO:0005506;GO:0005506;GO:0005783;GO:0005789;GO:0005789;GO:0016020;GO:0016491;GO:0016705;GO:0016705;GO:0020037;GO:0020037;GO:0031090;GO:0043231;GO:0046872;GO:0055114;GO:0055114;GO:0055114;GO:0004497;GO:0004497;GO:0005506;GO:0005506;GO:0016491;GO:0016705;GO:0016705;GO:0020037;GO:0020037;GO:0046872;GO:0055114;GO:0055114;GO:0055114;	K15001	EC:1.14.-.-	COG2124	Q	(RefSeq) Cyp4ad1, isoform A	35821	Q9V4T3
FBgn0028567	247.027	341.754	152.3	0.445643	-1.16604	9.41692e-05	0.00168316	3L	1477619	1478369	+	751	robl62A	GO:0003774;GO:0003774;GO:0005737;GO:0005737;GO:0005737;GO:0005813;GO:0005813;GO:0005856;GO:0005868;GO:0005868;GO:0005868;GO:0005868;GO:0005874;GO:0005874;GO:0007018;GO:0007018;GO:0007018;GO:0007018;GO:0007018;GO:0016787;GO:0030286;GO:0030286;GO:0030286;GO:0042623;GO:0045505;GO:0045505;GO:0045505;GO:0045505;GO:0003774;GO:0003774;GO:0005737;GO:0005737;GO:0005737;GO:0005813;GO:0005813;GO:0005856;GO:…	K10419	-	NOG248713	-	(RefSeq) robl62A, isoform B	38170	Q9W0F0
FBgn0040493	4766.34	6347.63	3185.05	0.50177	-0.994902	9.47726e-05	0.00169157	3R	12950042	12967712	-	2435	grsm	GO:0004177;GO:0004177;GO:0004177;GO:0005737;GO:0005737;GO:0006508;GO:0006508;GO:0008235;GO:0008235;GO:0016787;GO:0019538;GO:0019538;GO:0030145;GO:0030145;GO:0004177;GO:0004177;GO:0004177;GO:0005737;GO:0005737;GO:0006508;GO:0006508;GO:0008235;GO:0008235;GO:0016787;GO:0019538;GO:0019538;GO:0030145;GO:0030145;	K09611	EC:3.4.11.-	-	-	(RefSeq) granny smith, isoform B	41587	Q9V3D8
FBgn0039454	258.617	66.8937	450.34	6.73217	2.75107	9.57301e-05	0.00170627	3R	26737610	26738593	+	984	CG14247	GO:0005576;GO:0005576;GO:0006030;GO:0006030;GO:0008061;GO:0008061;	-	-	NOG300727	-	(RefSeq) uncharacterized protein	43221	Q4V5R2
FBgn0031466	197.915	277.703	118.126	0.425369	-1.23321	9.59964e-05	0.00170863	2L	2834887	2837833	-	1293	CG3119	GO:0016020;GO:0016020;GO:0016020;GO:0016021;GO:0016021;GO:0016263;GO:0016263;GO:0016267;GO:0016267;GO:0016740;GO:0016757;GO:0016757;GO:0016757;GO:0016020;GO:0016020;GO:0016020;GO:0016021;GO:0016021;GO:0016263;GO:0016263;GO:0016263;GO:0016267;GO:0016267;GO:0016740;GO:0016757;GO:0016757;GO:0016757;	K00731	EC:2.4.1.122	NOG254346	-	(RefSeq) uncharacterized protein, isoform A	33479	Q9VQH4
FBgn0261445	1620.82	1090.61	2151.03	1.97231	0.979885	9.74709e-05	0.00173245	3L	6959554	6964758	-	2275	sgl	GO:0003979;GO:0003979;GO:0003979;GO:0005634;GO:0005634;GO:0005829;GO:0005829;GO:0006024;GO:0006024;GO:0006024;GO:0006065;GO:0006065;GO:0007367;GO:0007367;GO:0007427;GO:0007427;GO:0007509;GO:0007509;GO:0008543;GO:0008543;GO:0015014;GO:0015014;GO:0016055;GO:0016055;GO:0016491;GO:0016616;GO:0016616;GO:0030206;GO:0030206;GO:0051287;GO:0051287;GO:0055114;GO:0055114;GO:0055114;	K00012	EC:1.1.1.22	COG1004	M	(RefSeq) sugarless	38760	O02373
FBgn0036713	212.586	129.645	295.527	2.27951	1.18872	9.77089e-05	0.00173426	3L	17344947	17349666	-	1396	Mip	GO:0001664;GO:0001664;GO:0005102;GO:0005102;GO:0005184;GO:0005184;GO:0005576;GO:0005615;GO:0005615;GO:0007186;GO:0007186;GO:0007218;GO:0007218;GO:0007218;GO:0045968;GO:0045968;GO:1903999;GO:1903999;	-	-	NOG329487	-	(RefSeq) myoinhibiting peptide precursor	39933	Q9VVF7
FBgn0010551	7324.19	4904.43	9743.95	1.98677	0.990422	9.84176e-05	0.00174441	2R	18819467	18822250	+	1889	Phb2	GO:0005739;GO:0005739;GO:0005739;GO:0005743;GO:0016020;GO:0016020;GO:0005739;GO:0005739;GO:0005739;GO:0005743;GO:0016020;GO:0016020;GO:0005739;GO:0005739;GO:0005739;GO:0005743;GO:0016020;GO:0016020;GO:0005739;GO:0005739;GO:0005739;GO:0005743;GO:0016020;GO:0016020;GO:0005739;GO:0005739;GO:0005739;GO:0005743;GO:0016020;GO:0016020;GO:0005739;GO:0005739;GO:0005739;GO:0005743;GO:0016020;GO:0016020;	K17081	-	COG0330	O	(RefSeq) prohibitin 2, isoform D	46038	A8DYI7
FBgn0031426	90.5741	48.5701	132.578	2.72963	1.4487	9.96303e-05	0.00176346	2L	2410624	2415322	-	1790	CG18641	GO:0005576;GO:0005615;GO:0005615;GO:0006629;GO:0006629;GO:0016042;GO:0016042;GO:0016298;GO:0016298;GO:0016787;GO:0052689;GO:0052689;	-	-	NOG81262	R	(RefSeq) uncharacterized protein	33429	Q9VQC2
FBgn0010549	338.466	211.905	465.027	2.19451	1.1339	0.000100376	0.00177418	2R	9390165	9395281	+	4499	l(2)03659	GO:0000166;GO:0005524;GO:0005524;GO:0005524;GO:0016020;GO:0016021;GO:0016021;GO:0016021;GO:0016787;GO:0016887;GO:0016887;GO:0016887;GO:0042626;GO:0042626;GO:0055085;GO:0055085;GO:0000166;GO:0005524;GO:0005524;GO:0005524;GO:0007275;GO:0007275;GO:0008514;GO:0008514;GO:0015562;GO:0015562;GO:0015711;GO:0015711;GO:0016020;GO:0016020;GO:0016020;GO:0016021;GO:0016021;GO:0016021;GO:0016021;GO:0016887;GO:…	K05673	-	-	-	(RefSeq) lethal (2) 03659, isoform B	47905	P91660
FBgn0011286	6652.2	4456.09	8848.31	1.98567	0.989625	0.000101912	0.00179885	2R	8860364	8888097	+	16405	RyR	GO:0005216;GO:0005216;GO:0005219;GO:0005219;GO:0005262;GO:0005262;GO:0005515;GO:0005623;GO:0005623;GO:0006811;GO:0006811;GO:0006816;GO:0006816;GO:0006874;GO:0006874;GO:0016020;GO:0016020;GO:0016020;GO:0016021;GO:0016021;GO:0016021;GO:0051209;GO:0055085;GO:0055085;GO:0070588;GO:0070588;GO:0005216;GO:0005219;GO:0005262;GO:0005515;GO:0006811;GO:0006816;GO:0006874;GO:0016020;GO:0016021;GO:0055085;GO:…	K04962	-	NOG247670	-	(RefSeq) ryanodine receptor, isoform A	49090	Q24498
FBgn0259683	26.021	8.26742	43.7746	5.29484	2.40459	0.000102649	0.00180874	2L	22189526	22214376	-	2963	Ir40a	GO:0016020;GO:0016021;GO:0016021;GO:0004970;GO:0005886;GO:0005886;GO:0006811;GO:0007610;GO:0007610;GO:0015276;GO:0015276;GO:0015276;GO:0016020;GO:0016020;GO:0016020;GO:0016021;GO:0016021;GO:0016021;GO:0034220;GO:0050896;GO:0050907;GO:0050907;GO:0016020;GO:0016021;GO:0016021;	-	-	-	-	(RefSeq) ionotropic receptor 40a, isoform F	35449	Q9V9N1
FBgn0030234	2262.38	1516.3	3008.47	1.98408	0.98847	0.000102758	0.00180874	X	10772541	10778981	+	1424	CG15211	GO:0016020;GO:0016020;GO:0016020;GO:0016021;GO:0016021;GO:0016021;GO:0016020;GO:0016020;GO:0016020;GO:0016021;GO:0016021;GO:0016021;GO:0016020;GO:0016020;GO:0016020;GO:0016021;GO:0016021;GO:0016021;GO:0016020;GO:0016020;GO:0016020;GO:0016021;GO:0016021;GO:0016021;GO:0016020;GO:0016020;GO:0016020;GO:0016021;GO:0016021;GO:0016021;	-	-	NOG320824	-	(RefSeq) uncharacterized protein, isoform B	32006	Q9VZ71
FBgn0038257	1776.78	1167.49	2386.07	2.04375	1.03122	0.000102898	0.00180874	3R	14745901	14751246	-	1666	smp-30	GO:0004341;GO:0004341;GO:0005509;GO:0005509;GO:0005829;GO:0005829;GO:0009631;GO:0009631;GO:0016787;GO:0044720;GO:0044720;GO:0090256;GO:0090256;GO:0004341;GO:0004341;GO:0004341;GO:0005509;GO:0005509;GO:0005509;GO:0005829;GO:0005829;GO:0009631;GO:0009631;GO:0016787;GO:0019853;GO:0019853;GO:0044720;GO:0044720;GO:0090256;GO:0090256;GO:0004341;GO:0004341;GO:0005509;GO:0005509;GO:0005829;GO:0005829;GO:…	-	-	-	-	(RefSeq) senescence marker protein-30, isoform C	41786	H8F4T3
FBgn0050502	279.824	172.402	387.247	2.24619	1.16748	0.00010494	0.0018421	2R	7446189	7451553	-	1399	fa2h	GO:0005506;GO:0005506;GO:0005506;GO:0005783;GO:0005783;GO:0005783;GO:0005789;GO:0005789;GO:0006629;GO:0006629;GO:0006629;GO:0006631;GO:0006631;GO:0006631;GO:0006633;GO:0006633;GO:0008610;GO:0008610;GO:0016020;GO:0016021;GO:0016021;GO:0016021;GO:0016491;GO:0016491;GO:0016491;GO:0020037;GO:0020037;GO:0046872;GO:0055114;GO:0055114;GO:0055114;GO:0055114;GO:0080132;GO:0080132;GO:0080132;GO:0080132;	K19703	EC:1.14.18.6	NOG260275	-	(RefSeq) fatty acid 2-hydroylase	35670	Q8SXY2
FBgn0039113	744.592	1012.36	476.819	0.470996	-1.08621	0.000105187	0.00184388	3R	23760737	23763263	-	2262	udt	GO:0003674;GO:0005575;GO:0042060;GO:0042060;GO:0003674;GO:0005575;GO:0042060;GO:0042060;	-	-	NOG84610	S	(RefSeq) undicht, isoform A	42809	Q9VCI4
FBgn0032793	415.405	266.598	564.212	2.11634	1.08157	0.000105402	0.00184512	2L	19491647	19493253	-	1404	CG10189	GO:0000049;GO:0000049;GO:0002098;GO:0002098;GO:0002098;GO:0002143;GO:0002143;GO:0005575;GO:0005737;GO:0005829;GO:0005829;GO:0005829;GO:0008033;GO:0008150;GO:0016779;GO:0016779;GO:0016783;GO:0016783;GO:0032447;GO:0032447;GO:0034227;GO:0034227;GO:0034227;GO:0000049;GO:0000049;GO:0002098;GO:0002098;GO:0002098;GO:0002143;GO:0002143;GO:0005575;GO:0005737;GO:0005829;GO:0005829;GO:0005829;GO:0008033;GO:…	K14169	-	NOG308629	-	(RefSeq) uncharacterized protein, isoform B	35234	Q9VIV3
FBgn0036892	1092.53	727.431	1457.62	2.00379	1.00273	0.000106324	0.0018587	3L	19607857	19612199	-	3761	Lon	GO:0000166;GO:0003677;GO:0003697;GO:0003697;GO:0004176;GO:0004176;GO:0004176;GO:0004176;GO:0004252;GO:0004252;GO:0004252;GO:0004252;GO:0005524;GO:0005524;GO:0005524;GO:0005739;GO:0005739;GO:0005739;GO:0005759;GO:0005759;GO:0005759;GO:0005759;GO:0005777;GO:0005777;GO:0006508;GO:0006508;GO:0006508;GO:0006515;GO:0006515;GO:0006515;GO:0006515;GO:0007005;GO:0007005;GO:0007005;GO:0008233;GO:0008236;GO:…	K08675	EC:3.4.21.53	COG0466	O	(RefSeq) Lon protease, isoform C	40138	Q7KUT2
FBgn0035975	434.848	280.212	589.483	2.1037	1.07293	0.000108378	0.00189201	3L	9334332	9338336	+	2097	PGRP-LA	GO:0002376;GO:0005615;GO:0005886;GO:0005887;GO:0005887;GO:0006955;GO:0006955;GO:0008270;GO:0008270;GO:0008745;GO:0009253;GO:0009617;GO:0009617;GO:0016019;GO:0016020;GO:0016021;GO:0016021;GO:0019730;GO:0032827;GO:0042834;GO:0045087;GO:0045087;GO:0045087;GO:0050829;GO:0050830;GO:0061059;GO:0008270;GO:0008270;GO:0008745;GO:0008745;GO:0009253;GO:0009253;GO:0008270;GO:0008745;GO:0009253;GO:0008270;GO:…	K24092	-	NOG69431	S	(RefSeq) peptidoglycan recognition protein LA, isoform E	39062	Q95T64
FBgn0033504	2311.1	1534.61	3087.58	2.01196	1.0086	0.000109303	0.00190365	2R	10269016	10307024	+	18042	CAP	GO:0005515;GO:0005515;GO:0007605;GO:0007605;GO:0016203;GO:0016203;GO:0050954;GO:0050954;GO:0005515;GO:0007605;GO:0007605;GO:0016203;GO:0016203;GO:0050954;GO:0050954;GO:0005515;GO:0007605;GO:0007605;GO:0016203;GO:0016203;GO:0050954;GO:0050954;GO:0005515;GO:0007605;GO:0007605;GO:0016203;GO:0016203;GO:0050954;GO:0050954;GO:0005515;GO:0007605;GO:0007605;GO:0016203;GO:0016203;GO:0050954;GO:0050954;GO:…	K06086	-	-	-	(RefSeq) CAP, isoform K	36084	Q86P80
FBgn0003447	98.4655	142.14	54.7913	0.385475	-1.37529	0.000109343	0.00190365	X	7964024	7986601	+	3507	sn	GO:0003779;GO:0003779;GO:0005737;GO:0005737;GO:0005737;GO:0005737;GO:0005856;GO:0005856;GO:0007015;GO:0007015;GO:0007163;GO:0007163;GO:0007163;GO:0007275;GO:0008407;GO:0008407;GO:0009913;GO:0009913;GO:0015629;GO:0015629;GO:0016358;GO:0016358;GO:0016477;GO:0016477;GO:0030034;GO:0030034;GO:0030036;GO:0030036;GO:0030154;GO:0030674;GO:0030674;GO:0035017;GO:0035017;GO:0035099;GO:0035099;GO:0035317;GO:…	K23551	-	NOG85029	S	(RefSeq) singed, isoform E	31717	Q24524;A4V441
FBgn0250862	63.6536	30.0713	97.2359	3.23351	1.6931	0.000110393	0.00191822	X	13115131	13123066	+	1512	CG42237	GO:0004623;GO:0004623;GO:0004623;GO:0005576;GO:0005576;GO:0006644;GO:0006644;GO:0016787;GO:0047498;GO:0047498;GO:0050482;GO:0050482;GO:0102567;GO:0102567;GO:0102568;GO:0102568;GO:0004623;GO:0004623;GO:0004623;GO:0005576;GO:0005576;GO:0006644;GO:0006644;GO:0016787;GO:0047498;GO:0047498;GO:0050482;GO:0050482;GO:0102567;GO:0102567;GO:0102568;GO:0102568;	-	-	NOG85118	S	(RefSeq) uncharacterized protein, isoform B	32261	X2JBI9
FBgn0031008	798.811	525.164	1072.46	2.04214	1.03008	0.000110482	0.00191822	X	19266656	19268896	-	1633	CG8010	-	-	-	NOG255657	-	(RefSeq) uncharacterized protein	32921	Q9VWJ4
FBgn0032029	1119.85	748.716	1490.99	1.9914	0.993781	0.000110678	0.00191901	2L	8370454	8374250	+	2079	CG17292	GO:0005576;GO:0005615;GO:0005615;GO:0005829;GO:0005829;GO:0006629;GO:0006629;GO:0016042;GO:0016042;GO:0016298;GO:0016298;GO:0016787;GO:0052689;GO:0052689;GO:0005576;GO:0005615;GO:0005615;GO:0005829;GO:0005829;GO:0006629;GO:0006629;GO:0016042;GO:0016042;GO:0016298;GO:0016298;GO:0016787;GO:0052689;GO:0052689;GO:0005576;GO:0005615;GO:0005615;GO:0005829;GO:0005829;GO:0006629;GO:0006629;GO:0016042;GO:…	-	-	NOG84920	S	(RefSeq) uncharacterized protein, isoform C	34152	Q7K3Z8
FBgn0051091	32.3702	5.18766	59.5527	11.4797	3.52101	0.000111558	0.00193165	3R	25899903	25902172	+	2149	CG31091	GO:0006629;GO:0006629;GO:0016042;GO:0016042;GO:0016298;GO:0016787;GO:0016788;GO:0016788;GO:0044255;GO:0006629;GO:0006629;GO:0016042;GO:0016042;GO:0016298;GO:0016787;GO:0016788;GO:0016788;GO:0044255;	-	-	COG0596	R	(RefSeq) uncharacterized protein, isoform B	318591	Q8IMS3
FBgn0031384	183.518	257.28	109.757	0.426604	-1.22903	0.000113837	0.00196844	2L	2009859	2030788	+	4668	CG4238	GO:0000209;GO:0000209;GO:0004842;GO:0004842;GO:0004842;GO:0005737;GO:0005737;GO:0005829;GO:0005829;GO:0006511;GO:0006511;GO:0006511;GO:0016020;GO:0016021;GO:0016021;GO:0016567;GO:0016567;GO:0016740;GO:0043066;GO:0043066;GO:0043161;GO:0043161;GO:0045732;GO:0045732;GO:0061630;GO:0061630;GO:0000209;GO:0000209;GO:0004842;GO:0004842;GO:0004842;GO:0005737;GO:0005737;GO:0005829;GO:0005829;GO:0006511;GO:…	K22370	EC:2.3.2.26	COG5021	O	(RefSeq) uncharacterized protein, isoform E	33377	A8DYT3
FBgn0036837	3456.84	5849.73	1063.95	0.181881	-2.45894	0.000115004	0.00198592	3L	18990026	18998283	-	4072	CG18135	GO:0005615;GO:0005615;GO:0006629;GO:0006629;GO:0008081;GO:0008081;GO:0008889;GO:0016787;GO:0017022;GO:0017022;GO:0030246;GO:0030246;GO:0032504;GO:0032504;GO:0046475;GO:0046475;GO:0046475;GO:0047389;GO:0047389;GO:0047389;GO:0047389;GO:2001070;GO:2001070;GO:0005615;GO:0005615;GO:0006629;GO:0006629;GO:0008081;GO:0008081;GO:0008889;GO:0016787;GO:0017022;GO:0017022;GO:0030246;GO:0030246;GO:0032504;GO:…	-	-	-	-	(RefSeq) uncharacterized protein, isoform E	40073	M9PI96
FBgn0037071	244.415	148.622	340.209	2.28909	1.19477	0.000117103	0.00201943	3L	21304697	21306197	+	1442	CG7632	GO:0003674;GO:0005575;GO:0008150;GO:0003674;GO:0005575;GO:0008150;	-	-	COG0596	R	(RefSeq) uncharacterized protein, isoform B	40357	M9PFV4
FBgn0032360	210.752	294.112	127.392	0.433139	-1.2071	0.000117292	0.00201996	2L	11342301	11343318	-	853	CG14926	-	-	-	-	-	(RefSeq) uncharacterized protein, isoform B	34567	Q9VKH4
FBgn0263133	296.727	187.35	406.105	2.16762	1.11611	0.000118614	0.00203997	2L	7220369	7223081	-	2503	mEFG1	GO:0000166;GO:0003746;GO:0003746;GO:0003746;GO:0003746;GO:0003924;GO:0003924;GO:0003924;GO:0003924;GO:0005525;GO:0005525;GO:0005525;GO:0005634;GO:0005634;GO:0005739;GO:0005739;GO:0005739;GO:0005739;GO:0006412;GO:0006414;GO:0006414;GO:0006414;GO:0070125;GO:0070125;GO:0070125;	K02355	-	COG0480	J	(RefSeq) mitochondrial translation elongation factor G 1	34004	Q9VM33
FBgn0051664	150.688	87.1321	214.244	2.45883	1.29797	0.000119749	0.00205671	2L	1824172	1826500	-	2075	CG31664	GO:0003735;GO:0005840;GO:0006412;	-	-	-	-	(RefSeq) uncharacterized protein, isoform D	33359	-
FBgn0010452	53.619	81.1455	26.0925	0.321552	-1.63688	0.000120232	0.00206223	3L	13114271	13118077	+	3365	trn	GO:0005515;GO:0005615;GO:0005615;GO:0007155;GO:0007155;GO:0007436;GO:0007436;GO:0008045;GO:0008045;GO:0016020;GO:0016021;GO:0016021;GO:0016477;GO:0016477;GO:0031012;GO:0031012;GO:0035147;GO:0035147;GO:0005515;GO:0005615;GO:0005615;GO:0007155;GO:0007155;GO:0007436;GO:0007436;GO:0008045;GO:0008045;GO:0016020;GO:0016021;GO:0016021;GO:0016477;GO:0016477;GO:0031012;GO:0031012;GO:0035147;GO:0035147;	-	-	-	-	(RefSeq) tartan, isoform B	39491	M9PFH7
FBgn0005613	97.559	143.301	51.817	0.361596	-1.46755	0.000120588	0.00206431	2R	14201390	14212413	-	3651	Sox15	GO:0000122;GO:0000122;GO:0000981;GO:0000981;GO:0003677;GO:0003677;GO:0005634;GO:0005634;GO:0005634;GO:0005634;GO:0006355;GO:0006355;GO:0008285;GO:0008285;GO:0009653;GO:0022416;GO:0022416;GO:0030154;GO:0030154;GO:0035220;GO:0035220;GO:0043066;GO:0043066;GO:0044798;GO:0044798;GO:0045892;GO:0045892;	-	-	NOG242943	-	(RefSeq) Sox box protein 15	36575	P40657
FBgn0046332	237.217	325.945	148.488	0.455561	-1.13428	0.000120677	0.00206431	3R	31372427	31374198	+	1772	gskt	GO:0000166;GO:0004672;GO:0004672;GO:0004674;GO:0004674;GO:0004674;GO:0005524;GO:0005524;GO:0005524;GO:0005737;GO:0005737;GO:0005737;GO:0006468;GO:0006468;GO:0006468;GO:0016301;GO:0016310;GO:0016740;GO:0048232;GO:0048232;GO:0050321;GO:0050321;	K03083	EC:2.7.11.26	COG0515	T	(RefSeq) gasket	318552	P83101
FBgn0003231	4765.11	3230.56	6299.65	1.95001	0.963484	0.000120842	0.00206437	2L	19542468	19545548	+	2395	ref(2)P	GO:0000423;GO:0000423;GO:0003677;GO:0003677;GO:0005080;GO:0005080;GO:0005515;GO:0005634;GO:0005634;GO:0005737;GO:0005737;GO:0005737;GO:0005776;GO:0005776;GO:0005776;GO:0007005;GO:0007005;GO:0007005;GO:0007032;GO:0007032;GO:0008270;GO:0008270;GO:0016235;GO:0016235;GO:0030382;GO:0030382;GO:0035973;GO:0035973;GO:0044753;GO:0044753;GO:0046872;GO:0061912;GO:0061912;GO:0070530;GO:0070530;GO:0000423;GO:…	-	-	NOG278569	-	(RefSeq) refractory to sigma P, isoform B	35246	P14199
FBgn0031514	633.356	415.354	851.358	2.04972	1.03543	0.000121043	0.00206502	2L	3275800	3280534	-	2883	OtopLb	GO:0016020;GO:0016021;GO:0016021;GO:0016020;GO:0016021;GO:0016021;GO:0016020;GO:0016021;GO:0016021;GO:0016020;GO:0016021;GO:0016021;	-	-	NOG296000	-	(RefSeq) Otopetrin-like b, isoform C	33539	X2JD17
FBgn0037283	108.093	154.75	61.4359	0.397	-1.33279	0.000123154	0.00209823	3R	4829911	4830513	-	603	CG14658	GO:0003674;GO:0005575;GO:0008150;	-	-	NOG274989	-	(RefSeq) uncharacterized protein	40603	Q9VN64
FBgn0038078	24.3956	40.1433	8.64801	0.215428	-2.21472	0.000124533	0.00211889	3R	12694229	12694842	-	614	CG14391	-	-	-	-	-	(RefSeq) uncharacterized protein	41567	Q9VG36
FBgn0038967	20.8343	5.57773	36.0909	6.47054	2.69389	0.000125082	0.0021231	3R	22425214	22436150	-	3083	CG13847	GO:0003674;GO:0005575;GO:0008150;GO:0003674;GO:0005575;GO:0008150;	-	-	-	-	(RefSeq) uncharacterized protein, isoform C	42636	A0A0B4KH58
FBgn0052732	361.327	235.482	487.171	2.06883	1.04881	0.000125113	0.0021231	X	6958032	6968750	-	2189	Setd3	GO:0000790;GO:0000790;GO:0003713;GO:0003713;GO:0003779;GO:0003779;GO:0005515;GO:0005634;GO:0005634;GO:0005737;GO:0005737;GO:0008168;GO:0010452;GO:0016279;GO:0016279;GO:0016740;GO:0018021;GO:0018021;GO:0018023;GO:0018023;GO:0018026;GO:0018026;GO:0018027;GO:0018027;GO:0018064;GO:0018064;GO:0030047;GO:0030047;GO:0032259;GO:0042800;GO:0042800;GO:0045944;GO:0045944;GO:0046975;GO:0046975;GO:0051568;	K19199	EC:2.1.1.85	NOG265033	-	(RefSeq) SET domain containing 3	31638	Q9W3U1
FBgn0036782	146.642	220.139	73.1461	0.332273	-1.58956	0.000126286	0.00214014	3L	18201494	18203637	+	2023	CG7320	-	-	-	NOG306377	-	(RefSeq) uncharacterized protein	40010	Q9VVP2
FBgn0262732	2857.8	1924.18	3791.42	1.97041	0.978497	0.000127109	0.00215123	3L	16574436	16576871	+	1788	mbf1	GO:0003677;GO:0003677;GO:0003713;GO:0003713;GO:0005634;GO:0005634;GO:0005634;GO:0005737;GO:0005737;GO:0007417;GO:0007417;GO:0007424;GO:0007424;GO:0030674;GO:0030674;GO:0045944;GO:0045944;GO:0003677;GO:0003677;GO:0003713;GO:0003713;GO:0005634;GO:0005634;GO:0005634;GO:0005737;GO:0005737;GO:0007417;GO:0007417;GO:0007424;GO:0007424;GO:0030674;GO:0030674;GO:0045944;GO:0045944;GO:0003677;GO:0003677;GO:…	K03627	-	-	-	(RefSeq) multiprotein bridging factor 1, isoform D	39842	Q9XZ03
FBgn0040609	2928.76	3893.74	1963.77	0.50434	-0.987531	0.000127331	0.00215148	3R	27291535	27292209	-	561	CG3348	GO:0005576;GO:0005576;GO:0006030;GO:0006030;GO:0008061;GO:0008061;GO:0005576;GO:0005576;GO:0006030;GO:0006030;GO:0008061;GO:0008061;	-	-	NOG280993	-	(RefSeq) uncharacterized protein, isoform B	50082	Q9VB45
FBgn0040099	81.5263	122.698	40.3546	0.328893	-1.60431	0.000127462	0.00215148	2L	7857077	7860120	+	3044	lectin-28C	GO:0004888;GO:0005534;GO:0005534;GO:0030246;GO:0030246;GO:0038023;GO:0004888;GO:0005534;GO:0005534;GO:0030246;GO:0030246;GO:0038023;	-	-	NOG238850	-	(RefSeq) lectin-28C, isoform C	53542	Q9VLW1
FBgn0003326	92.0859	134.521	49.6508	0.369093	-1.43794	0.000130921	0.00220695	2R	12780541	12802010	+	3796	sca	GO:0005768;GO:0005770;GO:0005770;GO:0007219;GO:0007219;GO:0007275;GO:0007399;GO:0007399;GO:0007399;GO:0008407;GO:0008407;GO:0008587;GO:0008587;GO:0016318;GO:0016318;GO:0016321;GO:0030154;GO:0030154;GO:0048749;GO:0048749;GO:0097305;GO:0097305;GO:0005768;GO:0005770;GO:0005770;GO:0007219;GO:0007219;GO:0007275;GO:0007399;GO:0007399;GO:0007399;GO:0008407;GO:0008407;GO:0008587;GO:0008587;GO:0016318;GO:…	-	-	NOG309384	-	(RefSeq) scabrous, isoform A	36411	P21520
FBgn0036454	395.5	574.486	216.513	0.376882	-1.40782	0.000131158	0.00220802	3L	14805136	14882224	+	6089	CG17839	GO:0005515;GO:0005515;GO:0005634;GO:0005634;GO:0016020;GO:0016021;GO:0016021;GO:0030017;GO:0030017;GO:0005515;GO:0005634;GO:0005634;GO:0030017;GO:0030017;	-	-	-	-	(RefSeq) uncharacterized protein, isoform C	39616	Q0E8E6
FBgn0036752	230.043	141.449	318.637	2.25267	1.17164	0.000132992	0.00223596	3L	17751731	17764158	-	2588	Adgf-A	GO:0004000;GO:0004000;GO:0004000;GO:0004000;GO:0004000;GO:0005615;GO:0005615;GO:0005615;GO:0005615;GO:0006109;GO:0006109;GO:0006154;GO:0006154;GO:0006154;GO:0006154;GO:0008083;GO:0008284;GO:0008284;GO:0016787;GO:0019239;GO:0019239;GO:0035167;GO:0035167;GO:0042386;GO:0042386;GO:0043617;GO:0043617;GO:0046103;GO:0046103;GO:0004000;GO:0004000;GO:0004000;GO:0004000;GO:0004000;GO:0005615;GO:0005615;GO:…	K19572	EC:3.5.4.4	COG1816	F	(RefSeq) adenosine deaminase-related growth factor A, isoform A	39976	Q9VVK5
FBgn0039091	1539.23	508.355	2570.11	5.05574	2.33792	0.000133791	0.00224394	3R	23587120	23589819	-	2212	CG10182	GO:0016020;GO:0016021;GO:0016021;GO:0016740;GO:0016746;GO:0016747;GO:0016747;	-	-	NOG285660	-	(RefSeq) uncharacterized protein	42780	Q9VCK9
FBgn0265137	3625.57	2452.24	4798.89	1.95694	0.968601	0.000133819	0.00224394	2R	6875906	6878927	-	2665	Spn42Da	GO:0004867;GO:0004867;GO:0004867;GO:0004869;GO:0004869;GO:0005615;GO:0005615;GO:0005615;GO:0005615;GO:0010951;GO:0010951;GO:0010951;GO:0010955;GO:0010955;GO:0060570;GO:0060570;GO:0004867;GO:0004867;GO:0004867;GO:0004869;GO:0004869;GO:0005615;GO:0005615;GO:0005615;GO:0005615;GO:0010951;GO:0010951;GO:0010951;GO:0010955;GO:0010955;GO:0060570;GO:0060570;GO:0004867;GO:0004867;GO:0004867;GO:0004869;GO:…	K13963	-	-	-	(RefSeq) serpin 42Da, isoform B	49805	Q7K8Y5
FBgn0005612	574.157	800.681	347.633	0.434172	-1.20366	0.000137297	0.00229371	2R	23978801	23985177	+	3579	Sox14	GO:0000981;GO:0000981;GO:0003677;GO:0003677;GO:0005634;GO:0005634;GO:0005634;GO:0005634;GO:0006355;GO:0006355;GO:0006357;GO:0006357;GO:0007552;GO:0007552;GO:0008301;GO:0008301;GO:0009653;GO:0016322;GO:0016322;GO:0030154;GO:0030154;GO:0043565;GO:0043565;GO:0044798;GO:0044798;GO:0048813;GO:0048813;GO:1904799;GO:1904799;GO:1904801;GO:1904801;GO:0000981;GO:0000981;GO:0003677;GO:0003677;GO:0005634;GO:…	K23581	-	NOG130659	G	(RefSeq) Sox box protein 14, isoform C	37822	P40656;A0A0B4LGC4
FBgn0029649	42.7177	0	85.4353	Inf	Inf	0.000137317	0.00229371	X	3066615	3067562	-	948	CG4116	-	-	-	NOG298027	-	(RefSeq) uncharacterized protein, isoform B	31291	M9PIW5
FBgn0001941	2633.21	1800.57	3465.85	1.92486	0.94475	0.000137327	0.00229371	2L	5986348	5988854	+	2201	ifc	GO:0005739;GO:0005739;GO:0005886;GO:0005886;GO:0006629;GO:0006629;GO:0006629;GO:0007053;GO:0007053;GO:0007283;GO:0007283;GO:0016006;GO:0016006;GO:0016020;GO:0016021;GO:0016021;GO:0016021;GO:0016491;GO:0030148;GO:0030148;GO:0042284;GO:0042284;GO:0042284;GO:0042284;GO:0042284;GO:0046513;GO:0046513;GO:0055114;GO:0070938;GO:0070938;GO:0005739;GO:0005739;GO:0005886;GO:0005886;GO:0006629;GO:0006629;GO:…	K04712	-	NOG321008	-	(RefSeq) infertile crescent, isoform B	33836	M9PC47
FBgn0037424	301.564	1.89353	601.234	317.52	8.3107	0.00013804	0.0023026	3R	6301804	6303653	+	1232	Osi15	GO:0003674;GO:0005887;GO:0005887;GO:0008150;GO:0016020;GO:0016021;	-	-	-	-	(RefSeq) osiris 15	40771	Q9VNN7
FBgn0086915	316.525	431.804	201.245	0.466056	-1.10143	0.000138523	0.00230591	3L	20816901	20818027	-	1065	Mst77F	GO:0000785;GO:0000785;GO:0000790;GO:0000790;GO:0005634;GO:0005634;GO:0035042;GO:0035042;GO:0035092;GO:0035092;GO:0036126;GO:0036126;	-	-	NOG329360	-	(RefSeq) Male-specific transcript 77F	40304	P16909;G4LU53
FBgn0038494	10.04	19.087	0.993045	0.0520273	-4.26459	0.000138601	0.00230591	3R	17232253	17265049	-	2456	beat-IIb	GO:0003674;GO:0007157;GO:0007157;GO:0008045;GO:0008045;GO:0003674;GO:0005515;GO:0007157;GO:0007157;GO:0008045;GO:0008045;	-	-	NOG253947	-	-	-	-
FBgn0037023	83.0437	120.708	45.3794	0.375944	-1.41141	0.000138847	0.00230666	3L	20797241	20798375	-	1135	CG3698	GO:0016020;GO:0016021;GO:0016021;	-	-	-	-	(RefSeq) uncharacterized protein	40298	Q9VPB4
FBgn0040296	23.3391	38.9865	7.69169	0.197291	-2.3416	0.000139008	0.00230666	3L	14974848	14976040	+	1193	Ocho	GO:0007219;GO:0007219;GO:0007423;GO:0007423;GO:0031625;GO:0031625;GO:0045746;GO:0045746;GO:0007219;GO:0007219;GO:0007423;GO:0007423;GO:0031625;GO:0031625;GO:0045746;GO:0045746;	-	-	NOG126342	K	(RefSeq) ocho, isoform C	39621	Q9VUI5
FBgn0034741	441.644	644.129	239.16	0.371292	-1.42938	0.000140132	0.0023223	2R	22597245	22600695	+	1783	CG4269	-	-	-	NOG125633	S	(RefSeq) uncharacterized protein, isoform B	37578	A0A0B4LH70
FBgn0032520	345.557	472.798	218.315	0.461752	-1.11481	0.000140588	0.00232682	2L	13396392	13398664	-	2209	CG10859	GO:0003341;GO:0003341;GO:0003341;GO:0005515;GO:0007018;GO:0007018;GO:0016787;GO:0036157;GO:0036157;GO:0036157;GO:0036158;GO:0036158;GO:0045503;GO:0045503;GO:0045504;GO:0045504;GO:0003341;GO:0003341;GO:0003341;GO:0005515;GO:0007018;GO:0007018;GO:0016787;GO:0036157;GO:0036157;GO:0036157;GO:0036158;GO:0036158;GO:0045503;GO:0045503;GO:0045504;GO:0045504;	-	-	NOG239405	-	(RefSeq) uncharacterized protein, isoform B	34756	Q9VJY4
FBgn0038476	754.646	1012.28	497.014	0.490986	-1.02625	0.000146606	0.00242327	3R	17080244	17084781	+	2433	kuk	GO:0005637;GO:0005637;GO:0006997;GO:0006997;GO:0007349;GO:0007349;GO:0007569;GO:0007569;GO:0008344;GO:0008344;GO:0016331;GO:0016331;GO:0005637;GO:0005637;GO:0006997;GO:0006997;GO:0007349;GO:0007349;GO:0007569;GO:0007569;GO:0008344;GO:0008344;GO:0016331;GO:0016331;GO:0005637;GO:0005637;GO:0006997;GO:0006997;GO:0007349;GO:0007349;GO:0007569;GO:0007569;GO:0008344;GO:0008344;GO:0016331;GO:0016331;	-	-	NOG131877	R	(RefSeq) kugelkern, isoform C	42063	Q8SX89
FBgn0038595	154.24	76.6619	231.819	3.02391	1.59642	0.000149558	0.00246886	3R	18278181	18279522	-	1342	CG7142	GO:0004252;GO:0004252;GO:0004252;GO:0004252;GO:0005615;GO:0005615;GO:0006508;GO:0006508;GO:0006508;GO:0006508;GO:0016787;	-	-	COG5640	O	(RefSeq) uncharacterized protein	42194	Q9VEA0
FBgn0036552	68.5299	34.9535	102.106	2.9212	1.54656	0.000149851	0.00247051	3L	15978524	15980004	+	1140	CG17028	GO:0005737;GO:0005737;GO:0006020;GO:0006021;GO:0006021;GO:0007165;GO:0007165;GO:0008934;GO:0008934;GO:0008934;GO:0008934;GO:0008934;GO:0016311;GO:0016787;GO:0046854;GO:0046854;GO:0046855;GO:0046855;GO:0046855;GO:0046855;GO:0046872;GO:0046872;GO:0052832;GO:0052832;GO:0052833;GO:0052833;GO:0052834;GO:0005737;GO:0005737;GO:0006020;GO:0006021;GO:0006021;GO:0007165;GO:0007165;GO:0008934;GO:0008934;GO:…	K01092	EC:3.1.3.25	-	-	(RefSeq) uncharacterized protein, isoform B	39741	Q9VUW3
FBgn0028491	6142.95	4228.91	8056.98	1.90521	0.929951	0.000150838	0.00248356	X	3868973	3880379	+	4990	CG2930	GO:0005887;GO:0006857;GO:0006857;GO:0015333;GO:0015333;GO:0016020;GO:0016020;GO:0016020;GO:0016021;GO:0016021;GO:0016021;GO:0022857;GO:0022857;GO:0035442;GO:0035672;GO:0035673;GO:0035673;GO:0055085;GO:0055085;GO:0071916;GO:0071916;GO:1902600;GO:1904680;GO:1904680;GO:0005887;GO:0006857;GO:0006857;GO:0015333;GO:0015333;GO:0016020;GO:0016020;GO:0016020;GO:0016021;GO:0016021;GO:0016021;GO:0022857;GO:…	K14206	-	COG3104	E	(RefSeq) uncharacterized protein, isoform E	31341	X2JCG8
FBgn0037086	200.938	275.018	126.859	0.461275	-1.1163	0.00015181	0.00249394	3L	21491399	21492773	-	986	CG7202	GO:0003674;GO:0005575;GO:0008150;GO:0016020;GO:0016021;GO:0016021;	-	-	-	-	(RefSeq) uncharacterized protein	40376	Q9VP30
FBgn0033627	270.631	372.238	169.024	0.454075	-1.139	0.000151859	0.00249394	2R	11366710	11370287	+	2189	CG13204	GO:0001099;GO:0001099;GO:0003677;GO:0003677;GO:0003700;GO:0003700;GO:0003713;GO:0003713;GO:0005634;GO:0005634;GO:0005634;GO:0006355;GO:0006355;GO:1903508;GO:0001099;GO:0001099;GO:0003677;GO:0003677;GO:0003700;GO:0003700;GO:0003713;GO:0003713;GO:0005634;GO:0005634;GO:0005634;GO:0006355;GO:0006355;GO:1903508;	-	-	NOG278178	-	(RefSeq) uncharacterized protein, isoform A	36227	A1Z8K2
FBgn0039108	20.9945	5.90826	36.0807	6.10683	2.61042	0.000152291	0.00249781	3R	23719343	23721625	-	1864	CG10232	GO:0004252;GO:0004252;GO:0004252;GO:0006508;GO:0006508;GO:0006508;GO:0006508;GO:0008233;GO:0008236;GO:0016787;	-	-	-	-	(RefSeq) uncharacterized protein	42800	Q9VCJ0
FBgn0003515	249.417	143.6	355.233	2.47376	1.30671	0.000153143	0.00250856	3L	16497651	16500460	+	2146	st	GO:0000166;GO:0005275;GO:0005275;GO:0005524;GO:0005524;GO:0005524;GO:0005886;GO:0005886;GO:0006727;GO:0006727;GO:0006856;GO:0006856;GO:0015842;GO:0015842;GO:0016020;GO:0016020;GO:0016020;GO:0016021;GO:0016021;GO:0016021;GO:0016887;GO:0016887;GO:0031409;GO:0031409;GO:0042626;GO:0042626;GO:0055085;GO:0055085;GO:0055085;GO:0090740;GO:0090740;GO:0098793;GO:0098793;	K21396	-	COG1131	V	(RefSeq) scarlet	39836	P45843;S5M3P7
FBgn0036556	91.0725	45.8999	136.245	2.96831	1.56964	0.00015471	0.00253097	3L	15992669	16004736	-	3603	CG5830	GO:0004721;GO:0005886;GO:0006357;GO:0006470;GO:0008420;GO:0016791;GO:0004721;GO:0004721;GO:0004721;GO:0005886;GO:0005886;GO:0005886;GO:0006357;GO:0006357;GO:0006470;GO:0006470;GO:0008420;GO:0008420;GO:0008420;GO:0008420;GO:0016020;GO:0016787;GO:0016791;GO:0016791;	K15731	EC:3.1.3.16	-	-	(RefSeq) herzog, isoform B	39748	M9PFN0
FBgn0038973	16015.6	2467.66	29563.5	11.9804	3.5826	0.000156501	0.00255698	3R	22466034	22466679	+	646	Pebp1	GO:0002759;GO:0002759;GO:0050829;GO:0050829;GO:0050830;GO:0050830;	-	-	COG1881	S	(RefSeq) Phosphatidylethanolamine-binding protein 1	42644	Q9VD01
FBgn0029084	89.3993	129.853	48.9452	0.376926	-1.40765	0.000156892	0.00256008	2R	22139935	22141364	+	1313	gom	GO:0016020;GO:0016021;GO:0016021;	-	-	NOG290668	-	(RefSeq) gomdanji	43934	Q9U599
FBgn0028513	421.451	583.32	259.581	0.445006	-1.1681	0.000157161	0.00256119	2L	13595503	13597186	-	1684	CG9254	GO:0005886;GO:0006820;GO:0016020;GO:0016021;GO:0016021;GO:0016021;GO:0022857;GO:0055085;GO:0055085;	K08193	-	COG0477	G	(RefSeq) uncharacterized protein	34773	Q9VJW8
FBgn0020300	515.87	695.979	335.762	0.482431	-1.05161	0.000157637	0.00256568	3L	18139402	18145418	+	1318	geko	GO:0003674;GO:0005575;GO:0007608;GO:0007608;GO:0016020;GO:0016021;GO:0016021;GO:0048149;GO:0048149;	-	-	NOG44286	-	(RefSeq) geko	50263	Q9VVN7
FBgn0037428	128.929	0	257.859	Inf	Inf	0.000159613	0.00259452	3R	6330248	6331809	+	1270	Osi18	GO:0003674;GO:0005887;GO:0005887;GO:0008150;GO:0016020;GO:0016021;	-	-	NOG42205	R	(RefSeq) osiris 18	40775	Q9VNP0
FBgn0029608	502.976	331.636	674.315	2.0333	1.02382	0.000161182	0.00261629	X	2252332	2254197	-	1286	CG3091	GO:1902936;GO:1902936;	-	-	-	-	(RefSeq) uncharacterized protein, isoform C	31210	Q9W503
FBgn0263863	1335.72	897.022	1774.42	1.97813	0.984135	0.000161362	0.00261629	3R	22618492	22619826	+	1268	mRpL45	GO:0003735;GO:0003735;GO:0005739;GO:0005739;GO:0005739;GO:0005762;GO:0005762;GO:0005840;GO:0032543;GO:0032543;	K17426	-	NOG276760	-	(RefSeq) mitochondrial ribosomal protein L45	42671	Q9VCX3
FBgn0034416	853.215	1147.67	558.759	0.486863	-1.03841	0.000162517	0.00263166	2R	19059421	19061065	+	1536	CG15109	-	-	-	NOG284213	-	(RefSeq) uncharacterized protein, isoform D	37195	A1ZBG6
FBgn0002609	236.529	323.819	149.239	0.460872	-1.11756	0.000163925	0.00265109	3R	26021823	26023127	+	1305	E(spl)m3-HLH	GO:0000122;GO:0000122;GO:0000977;GO:0000977;GO:0001227;GO:0001227;GO:0002052;GO:0002052;GO:0003677;GO:0003677;GO:0003677;GO:0005515;GO:0005634;GO:0005634;GO:0005634;GO:0006355;GO:0006355;GO:0007219;GO:0007219;GO:0007275;GO:0007399;GO:0009952;GO:0009952;GO:0030154;GO:0030154;GO:0030154;GO:0043565;GO:0043565;GO:0046983;GO:0046983;GO:0050767;GO:0050767;GO:1990837;GO:1990837;	K09090	-	NOG264490	-	(RefSeq) enhancer of split m3, helix-loop-helix	43156	Q01068
FBgn0031649	328.356	469.646	187.067	0.398315	-1.32802	0.000164581	0.00265832	2L	4933047	4936450	-	2888	hoe2	GO:0016020;GO:0016021;GO:0016021;GO:0016021;GO:0055085;GO:0055085;	K24200	-	-	-	(RefSeq) hoepel2	33700	Q9VR48
FBgn0052758	280.91	447.363	114.456	0.255846	-1.96665	0.000166811	0.00268945	X	5719374	5738031	-	4568	Snx27	GO:0005515;GO:0005769;GO:0005769;GO:0005769;GO:0006886;GO:0006886;GO:0006886;GO:0006886;GO:0007165;GO:0007165;GO:0032266;GO:0032266;GO:0032266;GO:0035091;GO:0035091;GO:0035091;GO:1990126;GO:1990126;GO:0005515;GO:0005769;GO:0005769;GO:0005769;GO:0006886;GO:0006886;GO:0006886;GO:0006886;GO:0007165;GO:0007165;GO:0032266;GO:0032266;GO:0032266;GO:0035091;GO:0035091;GO:0035091;GO:1990126;GO:1990126;GO:…	K17936	-	NOG241464	-	(RefSeq) sorting nexin 27, isoform C	31493	F3YD98
FBgn0031723	160.832	225.482	96.1823	0.426562	-1.22917	0.00016693	0.00268945	2L	5587115	5588414	-	1243	CG7251	-	K16753	-	-	-	(RefSeq) uncharacterized protein, isoform B	33791	Q9VMP1
FBgn0003961	2569.41	1259.51	3879.31	3.08003	1.62294	0.000170473	0.00273992	2L	7780085	7781415	+	1262	Uro	GO:0004846;GO:0004846;GO:0004846;GO:0004846;GO:0004846;GO:0005777;GO:0005777;GO:0005777;GO:0006144;GO:0006144;GO:0006144;GO:0016491;GO:0019428;GO:0019428;GO:0019628;GO:0019628;GO:0055114;GO:0055114;GO:0055114;	K00365	EC:1.7.3.3	COG3648	Q	(RefSeq) urate oxidase	34060	P16163
FBgn0036781	15.4999	2.31876	28.6811	12.3692	3.62868	0.000170492	0.00273992	3L	18154897	18162522	-	3755	CG13699	GO:0003674;GO:0005575;GO:0008150;	-	-	NOG46668	-	(RefSeq) uncharacterized protein	40008	Q9VVP0
FBgn0034245	547.762	354.979	740.545	2.08617	1.06085	0.00017181	0.00275762	2R	17572096	17572784	-	561	UQCR-6.4	GO:0005750;GO:0005750;GO:0006122;GO:0006122;GO:0008121;GO:0008121;GO:0008121;GO:0008121;GO:0008121;GO:0009055;GO:0009055;GO:0016491;GO:0055114;GO:0005750;GO:0005750;GO:0006122;GO:0006122;GO:0008121;GO:0008121;GO:0008121;GO:0008121;GO:0008121;GO:0009055;GO:0009055;GO:0016491;GO:0055114;	K00420	-	NOG291462	-	(RefSeq) Ubiquinol-cytochrome c reductase 6.4 kDa subunit, isoform B	36991	Q500Y7
FBgn0002878	261.954	361.725	162.182	0.448359	-1.15727	0.000172106	0.00275889	X	13722246	13727113	+	4868	mus101	GO:0006270;GO:0007095;GO:0033314;GO:0033314;GO:0033314;	K10728	-	-	-	(RefSeq) mutagen-sensitive 101	48309	Q9VY97
FBgn0036112	230.865	2.05068	459.68	224.159	7.80838	0.000172677	0.00276457	3L	10972648	10973476	+	761	CG14147	-	-	-	NOG258307	-	(RefSeq) uncharacterized protein	39227	Q9VTD2
FBgn0039251	201.02	282.787	119.252	0.421702	-1.24571	0.000178008	0.00284634	3R	24925216	24927085	+	1870	Trf4-2	GO:0003887;GO:0004652;GO:0004652;GO:0004652;GO:0005730;GO:0005730;GO:0005730;GO:0007062;GO:0016779;GO:0016779;GO:0031499;GO:0031499;GO:0046872;GO:0046872;GO:0071044;GO:0071044;GO:0071046;GO:0071046;GO:0071050;GO:0071050;GO:0003887;GO:0004652;GO:0004652;GO:0004652;GO:0005730;GO:0005730;GO:0005730;GO:0007062;GO:0016779;GO:0016779;GO:0031499;GO:0031499;GO:0046872;GO:0046872;GO:0071044;GO:0071044;GO:…	K03514	EC:2.7.7.19	COG5260	L	(RefSeq) topoisomerase related function 4-2, isoform B	42983	Q9VC07
FBgn0259794	327.534	441.084	213.983	0.485129	-1.04356	0.000180637	0.00288475	3L	16859080	16860529	+	1450	sinah	GO:0004842;GO:0004842;GO:0005515;GO:0005515;GO:0005515;GO:0005634;GO:0005634;GO:0005634;GO:0005737;GO:0006511;GO:0006511;GO:0006511;GO:0007275;GO:0007275;GO:0007423;GO:0007423;GO:0008270;GO:0008270;GO:0008270;GO:0010498;GO:0010498;GO:0016567;GO:0016567;GO:0016740;GO:0031624;GO:0031624;GO:0043161;GO:0043161;GO:0045676;GO:0045676;GO:0046872;GO:0061630;GO:0061630;	K04506	EC:2.3.2.27	NOG308883	-	(RefSeq) sina homologue	39885	Q8T3Y0;B5RJD9
FBgn0000559	155016	106934	203097	1.89926	0.925439	0.00018147	0.00289443	2L	21677913	21682164	-	3056	eEF2	GO:0000166;GO:0003746;GO:0003746;GO:0003746;GO:0003746;GO:0003924;GO:0003924;GO:0003924;GO:0005525;GO:0005525;GO:0005525;GO:0005737;GO:0005829;GO:0005829;GO:0006412;GO:0006414;GO:0006414;GO:0006414;GO:0006414;GO:0043022;GO:0043022;GO:1990904;GO:1990904;GO:0000166;GO:0003746;GO:0003746;GO:0003746;GO:0003746;GO:0003924;GO:0003924;GO:0003924;GO:0005525;GO:0005525;GO:0005525;GO:0005737;GO:0005829;GO:…	K03234	-	COG0480	J	(RefSeq) eukaryotic translation elongation factor 2, isoform A	35422	P13060
FBgn0039742	210.039	283.411	136.667	0.482223	-1.05223	0.000182394	0.00290193	3R	30048635	30052112	-	1032	CG15528	GO:0004725;GO:0004725;GO:0005575;GO:0006470;GO:0006470;GO:0008138;GO:0008138;GO:0016311;GO:0016311;GO:0016787;GO:0016791;GO:0016791;GO:0035335;	K14165	-	-	-	(RefSeq) uncharacterized protein	43575	Q9VAB0
FBgn0001254	334.735	599.92	69.5508	0.115933	-3.10863	0.000182395	0.00290193	3L	3510974	3512681	-	1708	ImpE2	GO:0005576;GO:0005576;GO:0005576;GO:0005737;GO:0005737;GO:0007561;GO:0007561;GO:0019898;GO:0019898;	-	-	NOG292799	-	(RefSeq) Ecdysone-inducible gene E2	38432	P29681
FBgn0265042	29.6416	11.5806	47.7025	4.11918	2.04236	0.000186662	0.0029661	3R	23168317	23185642	+	5246	Irk1	GO:0005242;GO:0005242;GO:0005242;GO:0005242;GO:0005244;GO:0006811;GO:0006813;GO:0006813;GO:0006813;GO:0006813;GO:0016020;GO:0016021;GO:0016021;GO:0016021;GO:0016021;GO:0034765;GO:0034765;GO:0034765;GO:0035220;GO:0035220;GO:0042391;GO:0042391;GO:0045475;GO:0045475;GO:1990573;GO:1990573;GO:0005242;GO:0005242;GO:0005242;GO:0005242;GO:0005244;GO:0006811;GO:0006813;GO:0006813;GO:0006813;GO:0006813;GO:…	K05330	-	-	-	(RefSeq) inwardly rectifying potassium channel 1, isoform B	42742	A8JR87
FBgn0011834	282.185	134.697	429.672	3.18991	1.67352	0.000187204	0.00297102	X	20962605	20963505	-	901	Ser6	GO:0004252;GO:0004252;GO:0004252;GO:0004252;GO:0006508;GO:0006508;GO:0006508;GO:0006508;GO:0008233;GO:0008236;GO:0016787;	-	-	-	-	(RefSeq) serine protease 6	33073	Q9VRD0
FBgn0031220	310.257	423.713	196.802	0.46447	-1.10634	0.000187567	0.00297308	2L	116970	121754	-	4224	CG4822	GO:0000166;GO:0005524;GO:0005524;GO:0005524;GO:0005886;GO:0005886;GO:0016020;GO:0016020;GO:0016020;GO:0016021;GO:0016021;GO:0016787;GO:0016887;GO:0016887;GO:0042626;GO:0042626;GO:0042626;GO:0055085;GO:0055085;GO:0055085;GO:0000166;GO:0005524;GO:0005524;GO:0005524;GO:0005886;GO:0005886;GO:0016020;GO:0016020;GO:0016020;GO:0016021;GO:0016021;GO:0016787;GO:0016887;GO:0016887;GO:0042626;GO:0042626;GO:…	-	-	COG1131	V	(RefSeq) uncharacterized protein, isoform E	33170	Q9VPJ7
FBgn0033297	875.37	129.089	1621.65	12.5623	3.65103	0.00018924	0.00299587	2R	8471954	8473961	+	1814	Mal-A8	GO:0000023;GO:0003824;GO:0003824;GO:0004558;GO:0005975;GO:0005975;GO:0008152;GO:0016787;GO:0016798;GO:0032450;GO:0032450;GO:0032450;GO:0090599;	K01187	EC:3.2.1.20	COG0366	G	(RefSeq) maltase A8	35830	A1Z7F3
FBgn0035380	138.328	196.483	80.1735	0.408042	-1.29321	0.000189774	0.0030006	3L	2915024	2916654	-	1631	CG9970	GO:0003674;GO:0005575;GO:0008150;	-	-	-	-	(RefSeq) uncharacterized protein	38351	Q9VZX0
FBgn0024980	169.51	101.881	237.139	2.32761	1.21885	0.00019076	0.00301245	X	2739089	2744076	-	1709	Syx4	GO:0000149;GO:0000149;GO:0000149;GO:0005484;GO:0005484;GO:0005484;GO:0005737;GO:0005737;GO:0005886;GO:0005886;GO:0005886;GO:0005886;GO:0006836;GO:0006886;GO:0006886;GO:0006887;GO:0006887;GO:0006906;GO:0006906;GO:0008021;GO:0008021;GO:0008582;GO:0008582;GO:0012505;GO:0012505;GO:0016020;GO:0016020;GO:0016020;GO:0016021;GO:0016021;GO:0016021;GO:0016081;GO:0016081;GO:0016192;GO:0016192;GO:0016192;GO:…	-	-	NOG306476	-	(RefSeq) syntaxin 4, isoform A	31269	Q7KVY7;S5W2P0
FBgn0051913	57.2171	85.6923	28.7418	0.335407	-1.57601	0.000191634	0.0030225	2L	5784031	5784893	+	863	CG31913	GO:0016020;GO:0016021;GO:0016021;	K18173	-	NOG85268	S	(RefSeq) uncharacterized protein	319023	Q8IPK2
FBgn0035410	1745.04	1189.44	2300.64	1.93421	0.951746	0.000196426	0.00309387	3L	3172817	3178580	-	5079	CG14964	GO:0005515;GO:0030017;GO:0030017;	K12567	EC:2.7.11.1	NOG279933	-	(RefSeq) uncharacterized protein	38384	Q9VZT8
FBgn0032304	843.37	1432.73	254.015	0.177295	-2.49578	0.000196644	0.00309387	2L	10820705	10821967	+	1263	CG17134	GO:0004190;GO:0004190;GO:0004190;GO:0004190;GO:0006508;GO:0006508;GO:0006508;GO:0006508;GO:0008233;GO:0016787;GO:0030163;GO:0030163;	K01379	EC:3.4.23.5	NOG294635	-	(RefSeq) uncharacterized protein	34494	Q9VKP6
FBgn0020270	607.576	400.008	815.144	2.03782	1.02703	0.00019777	0.00310775	2L	11282090	11284335	+	2013	mre11	GO:0000014;GO:0000723;GO:0000723;GO:0000723;GO:0000724;GO:0000724;GO:0000784;GO:0004518;GO:0004519;GO:0004519;GO:0004519;GO:0004527;GO:0005634;GO:0005634;GO:0005634;GO:0006281;GO:0006302;GO:0006302;GO:0006302;GO:0006303;GO:0006303;GO:0006974;GO:0007095;GO:0007095;GO:0007095;GO:0008296;GO:0008296;GO:0008408;GO:0008408;GO:0016233;GO:0016233;GO:0016787;GO:0016787;GO:0016787;GO:0030145;GO:0030145;GO:…	K10865	-	-	-	(RefSeq) meiotic recombination 11	34565	Q9XYZ4
FBgn0033203	41.2643	15.5629	66.9657	4.30292	2.10531	0.000200988	0.00315371	2R	7661855	7663408	+	1381	CG2070	GO:0016020;GO:0016021;GO:0016021;GO:0016491;GO:0042572;GO:0052650;GO:0052650;GO:0055114;GO:0016020;GO:0016021;GO:0016021;GO:0016491;GO:0042572;GO:0052650;GO:0052650;GO:0055114;	-	-	COG1028	IQ	(RefSeq) uncharacterized protein, isoform B	35706	Q8MZG9
FBgn0002578	4271.47	2834.04	5708.89	2.0144	1.01035	0.00020119	0.00315371	3R	26014721	26016487	+	1705	Kaz-m1	GO:0004867;GO:0004867;GO:0004867;GO:0005515;GO:0005575;GO:0008233;GO:0010466;GO:0010951;GO:0030414;GO:0004867;GO:0004867;GO:0004867;GO:0005515;GO:0005575;GO:0008233;GO:0010466;GO:0010951;GO:0030414;	-	-	NOG331496	-	(RefSeq) Kazal-type protease inhibitor m1, isoform B	43154	O97176;A0A0B4KH50
FBgn0035952	193.044	265.42	120.668	0.454629	-1.13724	0.000203277	0.00318251	3L	8989069	8990228	-	986	CG5280	GO:0003674;GO:0005575;GO:0008150;	-	-	NOG82101	K	(RefSeq) uncharacterized protein	39033	Q9VSS7;H8F4U9
FBgn0038020	461.037	297.214	624.859	2.10239	1.07203	0.000204408	0.00319629	3R	12366163	12367564	-	786	GstD9	GO:0004364;GO:0004364;GO:0004364;GO:0004364;GO:0005515;GO:0005737;GO:0005737;GO:0005737;GO:0006749;GO:0006749;GO:0006749;GO:0016740;GO:0004364;GO:0004364;GO:0004364;GO:0004364;GO:0005515;GO:0005737;GO:0005737;GO:0005737;GO:0006749;GO:0006749;GO:0006749;GO:0016740;	K00799	EC:2.5.1.18	COG0625	O	(RefSeq) glutathione S transferase D9, isoform B	41502	Q9VGA0
FBgn0029952	63.8011	94.5163	33.086	0.350056	-1.51434	0.00020652	0.00322324	X	7585303	7586131	-	769	CG12689	-	-	-	NOG256278	-	(RefSeq) uncharacterized protein	31676	Q9W3Q7
FBgn0038820	84.4156	161.323	7.50815	0.0465411	-4.42535	0.000206637	0.00322324	3R	20676224	20677351	-	999	CG4000	-	-	-	NOG307323	-	(RefSeq) uncharacterized protein	42451	Q9VDJ7
FBgn0030798	62.7385	95.021	30.456	0.320518	-1.64152	0.000207221	0.00322838	X	16844807	16876544	-	6193	CG13003	-	-	-	-	-	(RefSeq) uncharacterized protein, isoform B	32675	E1JJN4
FBgn0035244	1945.09	1329.66	2560.53	1.92571	0.945388	0.000208574	0.0032455	3L	1618414	1623413	+	2743	ABCB7	GO:0000166;GO:0005524;GO:0005524;GO:0005524;GO:0005623;GO:0005743;GO:0005743;GO:0005743;GO:0006879;GO:0006879;GO:0015232;GO:0015232;GO:0015886;GO:0015886;GO:0016020;GO:0016021;GO:0016021;GO:0016021;GO:0016226;GO:0016226;GO:0016787;GO:0016887;GO:0016887;GO:0016887;GO:0042626;GO:0042626;GO:0042626;GO:0042626;GO:0055085;GO:0055085;GO:0055085;GO:0000166;GO:0005524;GO:0005524;GO:0005524;GO:0005623;GO:…	K05662	-	-	-	(RefSeq) ATP binding cassette subfamily B member 7, isoform A	38193	Q9W0C5
FBgn0032801	438.726	284.415	593.037	2.08512	1.06013	0.000209451	0.00325517	2L	19526910	19530305	-	1811	CG10165	GO:0016020;GO:0016021;GO:0016021;GO:0016491;GO:0020037;GO:0055114;GO:0055114;GO:0016020;GO:0016021;GO:0016021;GO:0016491;GO:0020037;GO:0055114;GO:0055114;GO:0016020;GO:0016021;GO:0016021;GO:0016491;GO:0020037;GO:0055114;GO:0055114;GO:0016020;GO:0016021;GO:0016021;GO:0016491;GO:0020037;GO:0055114;GO:0055114;GO:0016020;GO:0016021;GO:0016021;GO:0016491;GO:0020037;GO:0055114;GO:0055114;	K08371	-	NOG46402	S	(RefSeq) uncharacterized protein, isoform C	35242	Q9VIU6
FBgn0037115	75.3825	110.915	39.8498	0.359282	-1.47681	0.000210948	0.00327444	3L	21672139	21674518	+	2110	CG11249	GO:0000287;GO:0000287;GO:0004743;GO:0004743;GO:0004743;GO:0004743;GO:0005737;GO:0005737;GO:0006096;GO:0006096;GO:0006096;GO:0016740;GO:0030955;GO:0030955;GO:0032869;	K00873	EC:2.7.1.40	-	-	(RefSeq) uncharacterized protein	40409	Q9VNZ9
FBgn0037616	408.804	553.421	264.187	0.477371	-1.06682	0.000213342	0.00330758	3R	8721371	8723051	+	1620	CG8136	-	-	-	NOG259855	-	(RefSeq) uncharacterized protein, isoform D	41037	Q8MTA8
FBgn0038852	46.9148	18.6266	75.2029	4.03739	2.01342	0.000215009	0.00332937	3R	21076862	21080926	-	1267	HHEX	GO:0000122;GO:0000122;GO:0000977;GO:0000977;GO:0001227;GO:0001227;GO:0003677;GO:0003677;GO:0003677;GO:0003700;GO:0003700;GO:0005634;GO:0005634;GO:0005634;GO:0005634;GO:0006355;GO:0006355;GO:0006357;GO:0006357;GO:0009744;GO:0009744;GO:0030154;GO:0030154;GO:0043565;GO:0043565;	K07763	EC:3.4.24.80	-	-	(RefSeq) hematopoietically expressed homeobox	42495	Q9VDF0
FBgn0085438	38.0107	16.874	59.1474	3.50524	1.80951	0.000216767	0.00335252	3R	9742877	9746367	-	2214	CG34409	GO:0004252;GO:0004252;GO:0004252;GO:0006508;GO:0006508;GO:0006508;GO:0006508;GO:0008233;GO:0008236;GO:0016787;	-	-	-	-	(RefSeq) uncharacterized protein	5740854	A8JPF3
FBgn0032002	1060.01	701.166	1418.86	2.02357	1.0169	0.000217619	0.00336162	2L	8214045	8215239	+	1011	CG8353	GO:0003824;GO:0003824;GO:0004126;GO:0004126;GO:0004126;GO:0004126;GO:0005829;GO:0005829;GO:0008270;GO:0008270;GO:0008270;GO:0008270;GO:0009972;GO:0009972;GO:0009972;GO:0016787;GO:0016787;GO:0016787;GO:0046872;GO:0003824;GO:0003824;GO:0004126;GO:0004126;GO:0004126;GO:0004126;GO:0005829;GO:0005829;GO:0008270;GO:0008270;GO:0008270;GO:0008270;GO:0009972;GO:0009972;GO:0009972;GO:0016787;GO:0016787;GO:…	K01489	EC:3.5.4.5	COG0295	F	(RefSeq) uncharacterized protein, isoform B	34123	Q9VLR2
FBgn0004882	210.974	298.011	123.937	0.415882	-1.26575	0.000218418	0.00336988	3R	23260610	23280856	-	9551	orb	GO:0000578;GO:0000900;GO:0000900;GO:0003676;GO:0003676;GO:0003723;GO:0003729;GO:0003729;GO:0003730;GO:0003730;GO:0003730;GO:0005515;GO:0005634;GO:0005634;GO:0005737;GO:0005737;GO:0005737;GO:0005938;GO:0006378;GO:0006378;GO:0006412;GO:0006417;GO:0006417;GO:0007281;GO:0007281;GO:0007294;GO:0007309;GO:0007310;GO:0007310;GO:0007314;GO:0007314;GO:0007315;GO:0008069;GO:0008069;GO:0008135;GO:0008135;GO:…	K02602	-	-	-	(RefSeq) oo18 RNA-binding protein, isoform F	42752	Q8IHC3
FBgn0038981	2842.07	1983.24	3700.91	1.86609	0.900018	0.000221681	0.00341388	3R	22520087	22528663	-	1921	CG5346	GO:0016491;GO:0016491;GO:0016491;GO:0046872;GO:0046872;GO:0051213;GO:0051213;GO:0055114;GO:0055114;GO:0055114;	-	-	-	-	(RefSeq) uncharacterized protein	42653	Q9VCZ2
FBgn0038482	1040.36	511.711	1569.02	3.06622	1.61646	0.000221806	0.00341388	3R	17131211	17132198	-	925	CG4053	GO:0004252;GO:0004252;GO:0004252;GO:0006508;GO:0006508;GO:0006508;GO:0006508;GO:0008233;GO:0008236;GO:0016787;	-	-	-	-	(RefSeq) uncharacterized protein	42070	Q9VEM7
FBgn0030597	157.413	220.333	94.4932	0.428865	-1.2214	0.000223218	0.00343148	X	14916756	14918800	-	2045	Eo	GO:0008205;GO:0008205;GO:0016020;GO:0016021;GO:0016021;GO:0016491;GO:0016614;GO:0016614;GO:0047875;GO:0047875;GO:0047875;GO:0050660;GO:0050660;GO:0055114;GO:0055114;GO:0055114;	K10724	EC:1.1.3.16	COG2303	E	(RefSeq) ecdysone oxidase	32423	Q9VY01
FBgn0032805	462.543	185.907	739.179	3.97607	1.99134	0.000223645	0.0034339	2L	19545376	19546959	-	1297	CG10337	GO:0016020;GO:0016021;GO:0016021;GO:0016491;GO:0020037;GO:0055114;GO:0055114;	-	-	NOG290887	-	(RefSeq) uncharacterized protein	35247	Q9VIU0
FBgn0034132	1458.62	1963.48	953.773	0.485758	-1.04169	0.000224482	0.0034426	2R	16491100	16493233	+	2055	S-Lap8	GO:0004177;GO:0004177;GO:0004177;GO:0005737;GO:0005737;GO:0006508;GO:0006508;GO:0008235;GO:0008235;GO:0016787;GO:0019538;GO:0019538;GO:0030145;GO:0030145;	K11142	-	COG0260	E	(RefSeq) Sperm-Leucylaminopeptidase 8	36844	Q7K5K9
FBgn0033287	959.576	1273.98	645.169	0.506419	-0.981597	0.000230209	0.00352612	2R	8371073	8372142	+	1070	CG8701	-	-	-	NOG284452	-	(RefSeq) uncharacterized protein	35812	Q7K2U6
FBgn0035039	313.665	204.373	422.956	2.06953	1.0493	0.000230482	0.00352612	2R	24611703	24613906	+	2021	Adck	GO:0000166;GO:0004672;GO:0004672;GO:0005524;GO:0005524;GO:0005524;GO:0005576;GO:0005743;GO:0005743;GO:0006468;GO:0006468;GO:0006468;GO:0007005;GO:0007005;GO:0010637;GO:0016301;GO:0016310;GO:0016740;GO:0055088;GO:0055088;GO:1903852;GO:0000166;GO:0004672;GO:0004672;GO:0005524;GO:0005524;GO:0005524;GO:0005576;GO:0005743;GO:0005743;GO:0006468;GO:0006468;GO:0006468;GO:0007005;GO:0007005;GO:0010637;GO:…	K08869	-	COG0661	R	(RefSeq) aarF domain containing kinase 1, isoform B	37938	Q9W133
FBgn0000567	284.18	385.959	182.401	0.472591	-1.08134	0.000232675	0.0035554	3L	17558672	17619325	-	9332	Eip74EF	GO:0000981;GO:0000981;GO:0001228;GO:0001228;GO:0003677;GO:0003700;GO:0003700;GO:0005634;GO:0005634;GO:0005634;GO:0005634;GO:0006355;GO:0006355;GO:0006357;GO:0006357;GO:0006914;GO:0006914;GO:0007275;GO:0008219;GO:0008219;GO:0030154;GO:0030154;GO:0035071;GO:0035071;GO:0040034;GO:0040034;GO:0043565;GO:0043565;GO:0045944;GO:0045944;GO:0048477;GO:0048477;GO:0003677;GO:0003700;GO:0003700;GO:0005634;GO:…	K09428	-	NOG291231	-	(RefSeq) Ecdysone-induced protein 74EF, isoform D	39962	P11536;H1UUR5
FBgn0026190	634.221	1104.68	163.761	0.148243	-2.75397	0.000235401	0.00359276	3R	30491813	30496153	-	1882	PH4alphaMP	GO:0004656;GO:0004656;GO:0004656;GO:0005506;GO:0005506;GO:0005515;GO:0005783;GO:0005783;GO:0005783;GO:0016491;GO:0016491;GO:0016491;GO:0016702;GO:0016702;GO:0016705;GO:0016705;GO:0018401;GO:0018401;GO:0019511;GO:0031418;GO:0031418;GO:0055114;GO:0055114;GO:0055114;	K00472	EC:1.14.11.2	-	-	(RefSeq) prolyl-4-hydroxylase-alpha MP	43624	Q9VA65
FBgn0029835	583.288	388.408	778.167	2.00348	1.00251	0.000237267	0.0036169	X	6050828	6065646	+	4668	CG5921	GO:0000086;GO:0000086;GO:0001917;GO:0002141;GO:0002141;GO:0002142;GO:0002142;GO:0005515;GO:0005886;GO:0005886;GO:0007605;GO:0007605;GO:0007605;GO:0030507;GO:0030507;GO:0032391;GO:0032420;GO:0032420;GO:0032426;GO:0032426;GO:0045177;GO:0045177;GO:0046549;GO:0046549;GO:0050953;GO:0050953;GO:0051015;GO:0051015;GO:1904970;GO:1904970;GO:0000086;GO:0000086;GO:0001917;GO:0002141;GO:0002141;GO:0002142;GO:…	K21877	-	NOG255885	-	(RefSeq) uncharacterized protein, isoform E	31538	M9PJ67
FBgn0000542	558.88	756.672	361.088	0.477205	-1.06732	0.000237815	0.00362092	X	3811698	3857621	+	8400	ec	GO:0008157;GO:0008157;GO:0016318;GO:0016318;GO:0016579;GO:0016579;GO:0036459;GO:0036459;GO:0046666;GO:0046667;GO:0046667;GO:0046672;GO:0046672;GO:0008157;GO:0008157;GO:0016318;GO:0016318;GO:0016579;GO:0016579;GO:0016787;GO:0036459;GO:0036459;GO:0046666;GO:0046667;GO:0046667;GO:0046672;GO:0046672;GO:0008157;GO:0008157;GO:0016318;GO:0016318;GO:0016579;GO:0016579;GO:0036459;GO:0036459;GO:0046666;GO:…	-	-	NOG291259	-	(RefSeq) echinus, isoform C	31339	Q1W9P9
FBgn0008646	158.483	224.878	92.0889	0.409507	-1.28804	0.000238536	0.00362757	3R	13867345	13874916	-	2122	E5	GO:0000122;GO:0000978;GO:0001162;GO:0001227;GO:0003677;GO:0003677;GO:0003677;GO:0005634;GO:0005634;GO:0005634;GO:0006355;GO:0006355;GO:0006357;GO:0007417;GO:0007420;GO:0030182;GO:0043565;GO:0043565;	K09317	-	NOG264928	-	(RefSeq) E5	45396	Q9VFQ3
FBgn0052064	1141.88	1508.85	774.907	0.513573	-0.961358	0.000239829	0.00363977	3L	10490861	10492934	+	2074	S-Lap4	GO:0004177;GO:0004177;GO:0004177;GO:0005737;GO:0005737;GO:0006508;GO:0006508;GO:0008235;GO:0008235;GO:0016787;GO:0019538;GO:0019538;GO:0030145;GO:0030145;	K11142	-	COG0260	E	(RefSeq) Sperm-Leucylaminopeptidase 4	326188	Q95R35
FBgn0038708	197.554	272.105	123.003	0.45204	-1.14548	0.00023991	0.00363977	3R	19461879	19463066	-	1188	Scsalpha2	GO:0000166;GO:0000166;GO:0003824;GO:0003824;GO:0004550;GO:0004550;GO:0004774;GO:0004775;GO:0004775;GO:0004775;GO:0004776;GO:0004776;GO:0005739;GO:0005739;GO:0005739;GO:0005829;GO:0005829;GO:0006099;GO:0006099;GO:0006099;GO:0006104;GO:0006104;GO:0006105;GO:0006105;GO:0006165;GO:0009142;GO:0009142;GO:0016740;GO:0016874;GO:0048037;GO:0048037;	K01899	-	-	-	(RefSeq) Succinyl-coenzyme A synthetase alpha subunit 2	42326	Q9VDW7
FBgn0010409	59426.6	41222	77631.2	1.88325	0.913222	0.000240749	0.00364816	2R	17546406	17547462	-	635	RpL18A	GO:0002181;GO:0002181;GO:0003735;GO:0003735;GO:0003735;GO:0005840;GO:0005840;GO:0005840;GO:0006412;GO:0006412;GO:0022625;GO:0022625;GO:0022625;	K02882	-	COG2157	J	(RefSeq) ribosomal protein L18A	36985	P41093
FBgn0087035	4051.65	2737.48	5365.82	1.96013	0.970948	0.000242011	0.00365605	3L	15554113	15561042	+	4144	AGO2	GO:0003676;GO:0003676;GO:0005515;GO:0031047;GO:0003676;GO:0003676;GO:0003723;GO:0004521;GO:0004521;GO:0005515;GO:0005515;GO:0005515;GO:0005515;GO:0005634;GO:0005634;GO:0005737;GO:0005737;GO:0005737;GO:0005829;GO:0005829;GO:0007279;GO:0007279;GO:0007349;GO:0007349;GO:0007367;GO:0007367;GO:0009047;GO:0009047;GO:0010526;GO:0010526;GO:0016032;GO:0016032;GO:0016246;GO:0016246;GO:0016442;GO:0016442;GO:…	K11593	-	NOG279895	-	(RefSeq) argonaute 2, isoform B	39683	Q9VUQ5
FBgn0053470	13.1039	2.19686	24.011	10.9297	3.45018	0.000242048	0.00365605	2R	13411739	13413085	+	1159	CG33470	GO:0002376;GO:0003674;GO:0003674;GO:0005576;GO:0005576;GO:0005615;GO:0005615;GO:0006952;GO:0006952;GO:0006959;GO:0006959;GO:0009617;GO:0009617;GO:0019731;GO:0019731;GO:0045087;GO:0045087;GO:0002376;GO:0003674;GO:0003674;GO:0005576;GO:0005576;GO:0005615;GO:0005615;GO:0006952;GO:0006952;GO:0006959;GO:0006959;GO:0009617;GO:0009617;GO:0019731;GO:0019731;GO:0045087;GO:0045087;	-	-	-	-	(RefSeq) uncharacterized protein, isoform C	2768831	Q8ML70
FBgn0034291	1087.32	657.949	1516.69	2.30517	1.20488	0.00024213	0.00365605	2R	18044046	18045073	-	910	CG5770	-	-	-	NOG295318	-	(RefSeq) uncharacterized protein	37054	Q7JYK5
FBgn0052351	1067.97	1428.82	707.109	0.49489	-1.01482	0.000242428	0.00365621	3L	8619888	8622091	+	2093	S-Lap2	GO:0004177;GO:0004177;GO:0004177;GO:0005737;GO:0005737;GO:0006508;GO:0006508;GO:0008235;GO:0008235;GO:0016787;GO:0019538;GO:0019538;GO:0030145;GO:0030145;	K11142	-	COG0260	E	(RefSeq) Sperm-Leucylaminopeptidase 2	326209	Q9VSM7
FBgn0037566	938.561	625.379	1251.74	2.00158	1.00114	0.000243024	0.00366087	3R	8301440	8302770	+	1220	mRpL1	GO:0000398;GO:0000470;GO:0000470;GO:0003723;GO:0003723;GO:0003723;GO:0003735;GO:0003735;GO:0003735;GO:0005739;GO:0005739;GO:0005762;GO:0005762;GO:0005840;GO:0006412;GO:0006412;GO:0015934;GO:0015934;GO:0022625;GO:0030490;GO:0031428;GO:0032040;GO:0032543;GO:0032543;GO:0046540;GO:0071011;	K02863	-	COG0081	J	(RefSeq) mitochondrial ribosomal protein L1	40980	Q9VHT5
FBgn0014861	566.564	756.493	376.635	0.49787	-1.00616	0.000246799	0.00371336	3R	8264970	8267924	+	2898	Mcm2	GO:0000166;GO:0000727;GO:0000727;GO:0003677;GO:0003677;GO:0003677;GO:0003678;GO:0003688;GO:0003688;GO:0003697;GO:0003697;GO:0004386;GO:0004386;GO:0005515;GO:0005524;GO:0005524;GO:0005524;GO:0005634;GO:0005634;GO:0005634;GO:0005634;GO:0006260;GO:0006260;GO:0006260;GO:0006260;GO:0006267;GO:0006267;GO:0006268;GO:0006268;GO:0006270;GO:0006270;GO:0007049;GO:0016787;GO:0030261;GO:0030261;GO:0042555;GO:…	K02540	EC:3.6.4.12	COG1241	L	(RefSeq) minichromosome maintenance 2	40973	P49735
FBgn0020416	630.183	404.057	856.309	2.11928	1.08357	0.000249242	0.00374569	2L	16445278	16446793	+	1445	Idgf1	GO:0004568;GO:0005576;GO:0005576;GO:0005576;GO:0005737;GO:0005975;GO:0005975;GO:0006032;GO:0007275;GO:0007444;GO:0007444;GO:0008061;GO:0008061;GO:0008061;GO:0008084;GO:0008084;GO:0018990;GO:0018990;GO:0040003;GO:0040003;GO:0042060;GO:0042060;GO:1990399;GO:1990399;GO:2000035;GO:2000035;	-	-	COG3325	G	(RefSeq) imaginal disc growth factor 1	34978	Q8MM24
FBgn0028920	6481.7	4390.24	8573.16	1.95278	0.965526	0.000250771	0.00376422	2L	13843915	13845325	-	1347	CG8997	GO:0003674;GO:0005575;GO:0008150;GO:0003674;GO:0005575;GO:0008150;	-	-	-	-	(RefSeq) uncharacterized protein, isoform B	34799	Q9V3A0
FBgn0085736	24.2852	8.4004	40.1701	4.78193	2.25759	0.000251823	0.00377557	3L	24927130	24927710	+	460	CG40472	GO:0003674;GO:0005743;GO:0005743;GO:0005747;GO:0005747;GO:0005747;GO:0005747;GO:0008150;	K03958	-	NOG82033	S	(RefSeq) uncharacterized protein	8673970	Q7PL91
FBgn0004173	299.888	429.641	170.135	0.395993	-1.33645	0.000253852	0.00380152	3R	7365160	7365627	-	415	Mst84Db	GO:0003674;GO:0005575;GO:0007275;GO:0007275;GO:0007283;GO:0007283;GO:0007283;GO:0007288;GO:0007288;GO:0030154;	-	-	-	-	(RefSeq) Male-specific RNA 84Db	40888	Q01643;A0A1B2AK97
FBgn0031248	3233.64	5077.43	1389.85	0.273731	-1.86917	0.000254714	0.00380995	2L	318362	319259	-	898	CG11912	GO:0004252;GO:0004252;GO:0004252;GO:0006508;GO:0006508;GO:0006508;GO:0006508;GO:0008233;GO:0008236;GO:0016787;	-	-	-	-	(RefSeq) uncharacterized protein	33205	Q9VPN7
FBgn0033132	196.666	270.043	123.29	0.456558	-1.13113	0.00025537	0.00381528	2R	7040136	7042762	+	1116	Tsp42Ej	GO:0003674;GO:0005764;GO:0005764;GO:0005887;GO:0005887;GO:0006897;GO:0006897;GO:0016020;GO:0016021;GO:0016021;GO:0016021;GO:0016021;GO:0071486;GO:0071486;	-	-	NOG287567	-	(RefSeq) tetraspanin 42Ej	35620	Q7K3Z2
FBgn0052488	54.5889	83.2067	25.9711	0.312127	-1.67979	0.000256075	0.00382133	3L	3014761	3016069	-	1245	CG32488	GO:0005737;GO:0005737;GO:0016311;GO:0016311;GO:0016787;GO:0016791;GO:0016791;GO:0016791;GO:0005737;GO:0005737;GO:0016311;GO:0016311;GO:0016787;GO:0016791;GO:0016791;GO:0016791;	K19269	-	COG0647	G	(RefSeq) uncharacterized protein, isoform B	326220	Q8SXC9
FBgn0032835	14.7118	2.94456	26.4789	8.99249	3.16872	0.000256503	0.00382325	2L	19962679	19963844	+	1095	CG16772	-	-	-	-	-	(RefSeq) uncharacterized protein, isoform B	35281	Q9VIQ6
FBgn0052368	48.9826	23.6568	74.3083	3.1411	1.65127	0.000257508	0.00383374	3L	7915437	7915846	+	410	CG32368	GO:0003674;GO:0005575;GO:0008150;	-	-	-	-	(RefSeq) uncharacterized protein	317997	Q8IQ94
FBgn0000473	103.802	61.3088	146.295	2.3862	1.25472	0.000258162	0.00383899	2R	6779749	6781491	-	1674	Cyp6a2	GO:0004497;GO:0004497;GO:0005506;GO:0005506;GO:0005783;GO:0005789;GO:0005789;GO:0016020;GO:0016491;GO:0016705;GO:0016705;GO:0020037;GO:0020037;GO:0031000;GO:0031000;GO:0031090;GO:0043231;GO:0046680;GO:0046680;GO:0046872;GO:0055114;GO:0055114;GO:0055114;GO:0070330;	K14999	EC:1.14.-.-	COG2124	Q	(RefSeq) cytochrome P450-6a2	35587	P33270;A0A075BR14
FBgn0032085	324.367	207.593	441.141	2.12503	1.08748	0.000263635	0.00391581	2L	8991735	8993632	+	1478	CG9555	GO:0016020;GO:0016021;GO:0016021;GO:0016020;GO:0016021;GO:0016021;	-	-	-	-	(RefSeq) uncharacterized protein, isoform C	34223	Q9VLF8
FBgn0036690	32.5751	13.8721	51.2781	3.69648	1.88615	0.000264849	0.00392925	3L	17029812	17032080	-	867	Ilp8	GO:0005158;GO:0005158;GO:0005615;GO:0005615;GO:0007304;GO:0007304;GO:0008286;GO:0008286;GO:0009855;GO:0009855;GO:0035073;GO:0035073;GO:0042600;GO:0042600;GO:0048638;GO:0048638;GO:0048640;GO:0048640;GO:0071480;GO:0071480;GO:0106024;GO:0106024;	-	-	NOG262658	-	(RefSeq) Insulin-like peptide 8	39909	Q4V5V6
FBgn0086450	1724.06	859.053	2589.07	3.01386	1.59161	0.000268003	0.00397121	X	9196808	9201820	-	3399	su(r)	GO:0002058;GO:0002058;GO:0003824;GO:0003824;GO:0004152;GO:0004152;GO:0005737;GO:0005737;GO:0005829;GO:0005829;GO:0006207;GO:0006207;GO:0006207;GO:0006210;GO:0006210;GO:0006212;GO:0006212;GO:0016491;GO:0016491;GO:0016491;GO:0016627;GO:0016627;GO:0017113;GO:0017113;GO:0017113;GO:0017113;GO:0019483;GO:0019483;GO:0050661;GO:0050661;GO:0051536;GO:0051536;GO:0051536;GO:0051539;GO:0051539;GO:0055114;GO:…	K00207	EC:1.3.1.2	-	-	(RefSeq) suppressor of rudimentary	31858	Q9W374
FBgn0030136	22321.6	15572.1	29071.1	1.86687	0.900621	0.0002683	0.00397121	X	9554623	9555661	+	972	RpS28b	GO:0000028;GO:0000028;GO:0002181;GO:0002181;GO:0003735;GO:0003735;GO:0003735;GO:0003735;GO:0005840;GO:0005840;GO:0005840;GO:0006412;GO:0006412;GO:0022627;GO:0022627;GO:0022627;GO:0030490;GO:0030490;GO:0000028;GO:0000028;GO:0002181;GO:0002181;GO:0003735;GO:0003735;GO:0003735;GO:0003735;GO:0005840;GO:0005840;GO:0005840;GO:0006412;GO:0006412;GO:0022627;GO:0022627;GO:0022627;GO:0030490;GO:0030490;	K02979	-	COG2053	J	(RefSeq) ribosomal protein S28b, isoform B	31897	Q9W334;X2JEM4
FBgn0265185	3547.89	1724.71	5371.06	3.11419	1.63886	0.000270917	0.00400348	2R	12950404	12952293	-	1100	CG44250	GO:0003674;GO:0005575;GO:0008150;GO:0003674;GO:0005575;GO:0008150;	-	-	-	-	(RefSeq) uncharacterized protein, isoform C	19836034	C6SV36
FBgn0038539	164.791	230.371	99.2103	0.430654	-1.2154	0.000271108	0.00400348	3R	17724410	17725063	-	654	Atg8b	GO:0000045;GO:0000045;GO:0000421;GO:0000421;GO:0000422;GO:0000422;GO:0005737;GO:0005776;GO:0005776;GO:0005776;GO:0005829;GO:0005829;GO:0006914;GO:0006995;GO:0006995;GO:0008017;GO:0016236;GO:0016236;GO:0016236;GO:0031386;GO:0031386;GO:0031625;GO:0031625;GO:0050811;GO:0050811;GO:0097352;GO:0000045;GO:0000045;GO:0000421;GO:0000421;GO:0000422;GO:0000422;GO:0005737;GO:0005776;GO:0005776;GO:0005776;GO:…	K08341	-	-	-	(RefSeq) Autophagy-related 8b, isoform B	42132	Q9VEG5
FBgn0038961	713.488	484.102	942.874	1.94768	0.961755	0.000272521	0.00401968	3R	22408566	22410915	-	1935	CG13850	GO:0003674;GO:0004672;GO:0004672;GO:0005575;GO:0006468;GO:0006468;GO:0008150;GO:0003674;GO:0004672;GO:0004672;GO:0005575;GO:0006468;GO:0006468;GO:0008150;	-	-	NOG72063	P	(RefSeq) uncharacterized protein, isoform B	42630	Q9VD14
FBgn0050148	132.474	187.773	77.1761	0.411008	-1.28276	0.000274823	0.00404896	2R	20546595	20547658	-	1064	CG30148	GO:0030246;GO:0030246;GO:0030246;GO:0030246;	-	-	NOG293727	-	(RefSeq) uncharacterized protein, isoform B	37318	Q8MKJ9
FBgn0085325	17.8553	32.7158	2.99478	0.0915392	-3.44947	0.000277988	0.00409085	3R	29722538	29723013	+	420	CG34296	-	-	-	-	-	(RefSeq) uncharacterized protein	5740662	Q6IJ01
FBgn0026268	27.4028	44.5369	10.2687	0.230566	-2.11675	0.00027922	0.00410074	X	11168030	11169058	-	950	antdh	GO:0000253;GO:0000253;GO:0000253;GO:0004303;GO:0004303;GO:0004303;GO:0005737;GO:0005737;GO:0007608;GO:0007608;GO:0016491;GO:0016491;GO:0016491;GO:0055114;GO:0055114;GO:0055114;GO:0072555;GO:0072555;GO:0072582;GO:0072582;	K15890	EC:1.1.1.216	-	-	(RefSeq) antdh	32058	Q9VZ19
FBgn0000053	2009.87	2738.76	1280.97	0.46772	-1.09628	0.000279303	0.00410074	2L	7014623	7023898	-	4780	Gart	GO:0000166;GO:0003824;GO:0004637;GO:0004637;GO:0004637;GO:0004641;GO:0004641;GO:0004641;GO:0004644;GO:0004644;GO:0004644;GO:0005524;GO:0005524;GO:0005524;GO:0006164;GO:0006189;GO:0006189;GO:0006189;GO:0008152;GO:0009058;GO:0009058;GO:0009113;GO:0009113;GO:0009113;GO:0016740;GO:0016742;GO:0016742;GO:0016874;GO:0046872;GO:0046872;GO:0046872;GO:0000166;GO:0003824;GO:0004637;GO:0004637;GO:0004637;GO:…	K11787	-	-	-	(RefSeq) GART trifunctional enzyme, isoform C	33986	P00967;X2J516
FBgn0260763	290.059	89.2503	490.869	5.49991	2.45941	0.000280923	0.00411913	2R	17684855	17685548	+	566	CG42561	GO:0003674;GO:0005575;GO:0008150;	-	-	-	-	(RefSeq) uncharacterized protein	8674029	E1JH94
FBgn0030326	2295.33	3663.48	927.19	0.25309	-1.98228	0.000281203	0.00411913	X	11704310	11705300	-	913	CG2444	GO:0005615;GO:0005615;GO:0051607;GO:0005615;GO:0005615;GO:0051607;	-	-	NOG308952	-	(RefSeq) uncharacterized protein, isoform B	32121	Q9VYV6
FBgn0052437	211.36	87.463	335.258	3.83314	1.93853	0.000281737	0.00412222	3L	21357683	21359867	+	2185	CG32437	-	-	-	-	-	(RefSeq) uncharacterized protein	40366	Q9VP41
FBgn0000299	7980.16	10733.9	5226.45	0.486912	-1.03827	0.000284365	0.00415591	2L	5029609	5037279	+	6165	Col4a1	GO:0005201;GO:0005201;GO:0005201;GO:0005201;GO:0005515;GO:0005576;GO:0005581;GO:0005581;GO:0005581;GO:0005587;GO:0005587;GO:0005587;GO:0005604;GO:0005604;GO:0005604;GO:0005615;GO:0005615;GO:0007391;GO:0007391;GO:0030198;GO:0030198;GO:0031012;GO:0031012;GO:0035848;GO:0035848;GO:0038063;GO:0048621;GO:0048621;GO:0055013;GO:0055013;GO:0060729;GO:0060729;GO:0071711;GO:0071711;GO:0005201;GO:0005201;GO:…	K06237	-	NOG12793	-	(RefSeq) collagen type IV alpha 1, isoform A	33727	P08120
FBgn0038426	273.906	164.099	383.712	2.33829	1.22546	0.000290281	0.00423325	3R	16436045	16436597	-	491	mRpS33	GO:0003735;GO:0003735;GO:0005763;GO:0005763;GO:0005840;GO:0006412;GO:0006412;GO:0032543;GO:0032543;	K17411	-	NOG255077	-	(RefSeq) mitochondrial ribosomal protein S33	41991	Q9VEV5
FBgn0038660	666.237	962.331	370.142	0.38463	-1.37846	0.000290322	0.00423325	3R	18911053	18912922	-	1870	CG14291	GO:0003824;GO:0003824;GO:0005539;GO:0006027;GO:0006027;GO:0008449;GO:0008484;GO:0008484;GO:0008484;GO:0016250;GO:0016250;GO:0016787;GO:0030200;GO:0030200;	K01565	EC:3.10.1.1	COG3119	P	(RefSeq) N-sulfoglucosamine sulfohydrolase	42266	Q9VE24
FBgn0031333	97.6292	141.135	54.1229	0.383482	-1.38277	0.000296195	0.00431395	2L	1352970	1354109	-	1091	CG5561	GO:0000287;GO:0000287;GO:0016311;GO:0016787;GO:0016787;GO:0016787;GO:0016791;	K17623	EC:3.1.3.96	COG0637	R	(RefSeq) uncharacterized protein	33321	Q9VQ02
FBgn0051639	193.435	275.846	111.024	0.402485	-1.31299	0.000297473	0.00432662	2L	6153840	6155141	-	633	CG31639	GO:0003674;GO:0005575;GO:0008150;GO:0003674;GO:0005575;GO:0008150;	-	-	-	-	(RefSeq) uncharacterized protein, isoform A	318866	Q8IPJ8
FBgn0052392	324.61	437.13	212.089	0.485186	-1.04339	0.000297744	0.00432662	3L	6756629	6763246	-	2831	CG32392	GO:0005875;GO:0007017;GO:0008017;GO:0005875;GO:0007017;GO:0008017;	K23965	-	NOG86709	S	(RefSeq) radial spoke head protein 3, isoform B	38751	Q9VRY7
FBgn0034783	438.652	297.775	579.529	1.9462	0.960657	0.000299672	0.00434968	2R	22837361	22839291	+	1543	CG9825	GO:0005886;GO:0005886;GO:0006820;GO:0016020;GO:0016021;GO:0016021;GO:0016021;GO:0022857;GO:0055085;GO:0055085;	-	-	-	-	(RefSeq) uncharacterized protein	37624	Q9W1Z1
FBgn0034085	646.516	438.477	854.555	1.94892	0.962672	0.000300441	0.00435588	2R	16171112	16178307	-	4589	Ptp52F	GO:0004721;GO:0004725;GO:0004725;GO:0004725;GO:0004725;GO:0004725;GO:0005001;GO:0005001;GO:0005515;GO:0005515;GO:0005886;GO:0005886;GO:0005887;GO:0005887;GO:0006470;GO:0006470;GO:0006470;GO:0006470;GO:0007399;GO:0007399;GO:0007411;GO:0007411;GO:0008045;GO:0008045;GO:0008045;GO:0016020;GO:0016021;GO:0016311;GO:0016311;GO:0016787;GO:0016791;GO:0016791;GO:0035075;GO:0035075;GO:0035096;GO:0035096;GO:…	K01104	EC:3.1.3.48	COG5599	T	(RefSeq) protein tyrosine phosphatase 52F	36790	A1ZAB3
FBgn0003295	44.5945	67.9937	21.1953	0.311724	-1.68166	0.000304032	0.00440294	3L	1370628	1387437	+	1798	ru	GO:0001745;GO:0001745;GO:0001752;GO:0001752;GO:0003015;GO:0003015;GO:0004252;GO:0004252;GO:0004252;GO:0004252;GO:0004252;GO:0005783;GO:0005783;GO:0005887;GO:0005887;GO:0006508;GO:0006508;GO:0007427;GO:0007427;GO:0007479;GO:0007479;GO:0016020;GO:0016021;GO:0016021;GO:0016021;GO:0016787;GO:0030173;GO:0030173;GO:0031902;GO:0031902;GO:0038004;GO:0038005;GO:0038005;GO:0042676;GO:0042676;GO:0045177;GO:…	K02857	EC:3.4.21.105	NOG282518	-	(RefSeq) roughoid	44856	Q9W0F8
FBgn0033954	720.497	960.677	480.317	0.499978	-1.00006	0.000305203	0.00441488	2R	14665641	14666817	-	1177	CG12860	-	-	-	NOG268555	-	(RefSeq) uncharacterized protein	36629	A1Z9T6
FBgn0051636	85.3083	122.876	47.7407	0.388528	-1.36391	0.000308497	0.00445747	2L	6656459	6658152	-	1567	CG31636	GO:1902936;GO:1902936;	-	-	-	-	(RefSeq) uncharacterized protein, isoform B	318865	Q8IPJ5
FBgn0259101	2422.69	1683.84	3161.53	1.87757	0.908868	0.000313169	0.00451985	X	11096273	11108148	+	2648	CG42249	GO:0000166;GO:0000166;GO:0000166;GO:0005886;GO:0005886;GO:0006196;GO:0006196;GO:0008253;GO:0009166;GO:0009166;GO:0016311;GO:0016787;GO:0016787;GO:0016787;GO:0016788;GO:0016788;GO:0017110;GO:0017110;GO:0017110;GO:0017111;GO:0017111;GO:0017111;GO:0045134;GO:0045134;GO:0046872;GO:0046872;GO:0000166;GO:0000166;GO:0000166;GO:0005886;GO:0005886;GO:0006196;GO:0006196;GO:0008253;GO:0009166;GO:0009166;GO:…	K01081	EC:3.1.3.5	-	-	(RefSeq) uncharacterized protein, isoform D	32043	Q9VZ32
FBgn0022774	1637.82	2201.33	1074.3	0.488021	-1.03498	0.00031425	0.00453031	3L	19647280	19649851	-	1501	Oat	GO:0003824;GO:0003824;GO:0004587;GO:0004587;GO:0004587;GO:0004587;GO:0004587;GO:0005737;GO:0005737;GO:0005739;GO:0005739;GO:0005739;GO:0005759;GO:0005759;GO:0005759;GO:0006591;GO:0006591;GO:0008483;GO:0008483;GO:0008483;GO:0010121;GO:0010121;GO:0016740;GO:0019544;GO:0019544;GO:0030170;GO:0030170;GO:0030170;GO:0042802;GO:0055129;GO:0055129;	K00819	EC:2.6.1.13	COG4992	E	(RefSeq) ornithine aminotransferase precursor	40145	Q9VW26
FBgn0029091	846.877	579.933	1113.82	1.9206	0.94156	0.000320583	0.00461639	3L	21962401	21969964	+	4509	Chs2	GO:0004100;GO:0004100;GO:0004100;GO:0006035;GO:0006035;GO:0016020;GO:0016021;GO:0016021;GO:0016740;GO:0016757;GO:0016758;GO:0016758;GO:0030428;GO:0030428;GO:0071944;GO:0004100;GO:0004100;GO:0004100;GO:0006035;GO:0006035;GO:0016020;GO:0016021;GO:0016021;GO:0016740;GO:0016757;GO:0016758;GO:0016758;GO:0030428;GO:0030428;GO:0071944;	K00698	EC:2.4.1.16	COG1215	M	(RefSeq) chitin synthase 2, isoform C	40442	B7Z099
FBgn0036879	39.5227	59.813	19.2324	0.321542	-1.63692	0.000321382	0.00462268	3L	19519649	19520419	+	771	Cpr76Bb	GO:0008010;GO:0008010;GO:0031012;GO:0031012;GO:0040003;GO:0040003;GO:0042302;GO:0042302;GO:0042302;GO:0062129;	-	-	NOG145565	S	(RefSeq) cuticular protein 76Bb	40121	Q9VW03
FBgn0004427	14564.1	7091.33	22037	3.10759	1.6358	0.000324001	0.0046551	3L	1210717	1211196	-	480	LysD	GO:0003796;GO:0003796;GO:0003796;GO:0003796;GO:0003824;GO:0004568;GO:0004568;GO:0005615;GO:0005615;GO:0008152;GO:0008152;GO:0016787;GO:0016798;GO:0019835;GO:0019835;GO:0042742;GO:0050829;GO:0050829;	K01185	EC:3.2.1.17	NOG283382	-	(RefSeq) lysozyme D	38127	P83972
FBgn0002535	187056	245814	128299	0.521936	-0.938056	0.000324578	0.00465813	2R	8437647	8438495	+	792	Lcp4	GO:0008010;GO:0008010;GO:0031012;GO:0040003;GO:0040003;GO:0042302;GO:0042302;GO:0042302;GO:0062129;GO:0008010;GO:0008010;GO:0031012;GO:0040003;GO:0040003;GO:0042302;GO:0042302;GO:0042302;GO:0062129;	-	-	NOG309557	-	(RefSeq) larval cuticle protein 4, isoform B	35820	P07189;A0A0B4KEM6
FBgn0033699	34902.8	24714.6	45091	1.82447	0.867475	0.00032986	0.00472861	2R	12199024	12200815	-	861	RpS11	GO:0000228;GO:0002181;GO:0002181;GO:0003674;GO:0003723;GO:0003735;GO:0003735;GO:0003735;GO:0003735;GO:0005730;GO:0005730;GO:0005737;GO:0005737;GO:0005840;GO:0005840;GO:0005840;GO:0006412;GO:0006412;GO:0019843;GO:0019843;GO:0022627;GO:0022627;GO:0022627;GO:0003735;GO:0003735;GO:0005840;GO:0005840;GO:0005840;GO:0006412;GO:0006412;	K02949	-	COG0186	J	(RefSeq) ribosomal protein S11, isoform C	36321	Q0E9B6;A0A1B2AJL4
FBgn0051948	229.438	315.805	143.072	0.453038	-1.1423	0.000331719	0.0047476	2L	2415359	2416720	-	1362	CG31948	GO:0005515;	-	-	NOG301682	-	(RefSeq) uncharacterized protein, isoform B	326178	Q8IPY5
FBgn0031467	110.814	0.885819	220.743	249.197	7.96114	0.00033193	0.0047476	2L	2838411	2839547	+	1066	Cpr23B	GO:0008010;GO:0008010;GO:0031012;GO:0031012;GO:0040003;GO:0040003;GO:0042302;GO:0042302;GO:0042302;GO:0062129;	-	-	NOG302248	-	(RefSeq) cuticular protein 23B	33480	Q9VQH5
FBgn0028896	71.0305	102.974	39.0872	0.379585	-1.39751	0.000335082	0.00478731	2L	16291284	16291948	+	665	CG17329	GO:0004842;GO:0004842;GO:0004842;GO:0005634;GO:0005634;GO:0005634;GO:0008270;GO:0008270;GO:0016567;GO:0016567;GO:0016567;GO:0036297;GO:0036297;GO:0061630;	-	-	NOG290953	-	(RefSeq) uncharacterized protein	34958	Q9V3Z8
FBgn0010044	45.1576	19.0004	71.3148	3.75334	1.90818	0.00033586	0.00479306	3R	12380008	12380815	+	808	GstD8	GO:0004364;GO:0004364;GO:0004364;GO:0004364;GO:0004601;GO:0004602;GO:0004602;GO:0004602;GO:0005515;GO:0005737;GO:0005737;GO:0005737;GO:0006749;GO:0006749;GO:0006749;GO:0016491;GO:0016740;GO:0055114;GO:0098869;	K00799	EC:2.5.1.18	-	-	(RefSeq) glutathione S transferase D8	48341	Q9VG92
FBgn0002733	313.916	418.836	208.996	0.498993	-1.00291	0.000338983	0.00483222	3R	26005046	26006023	-	978	E(spl)mbeta-HLH	GO:0000122;GO:0000122;GO:0000122;GO:0000122;GO:0000977;GO:0000977;GO:0001227;GO:0001227;GO:0002052;GO:0002052;GO:0003677;GO:0003677;GO:0003677;GO:0003700;GO:0003700;GO:0005634;GO:0005634;GO:0005634;GO:0006355;GO:0006355;GO:0007219;GO:0007219;GO:0007275;GO:0007399;GO:0009952;GO:0009952;GO:0030154;GO:0030154;GO:0030154;GO:0043565;GO:0043565;GO:0046983;GO:0046983;GO:0050767;GO:0050767;GO:1902692;GO:…	K09090	-	NOG303202	-	(RefSeq) enhancer of split mbeta, helix-loop-helix	43152	Q01069
FBgn0031801	1177.67	803.612	1551.73	1.93095	0.94931	0.000341121	0.00485726	2L	6349393	6351034	-	1514	CG9498	-	-	-	-	-	(RefSeq) uncharacterized protein	33885	Q9VMF0
FBgn0037354	3632.7	2016.01	5249.4	2.60385	1.38065	0.000343676	0.00488818	3R	5633627	5634640	+	1014	CG12171	GO:0004303;GO:0004303;GO:0016491;GO:0016491;GO:0016491;GO:0047045;GO:0047045;GO:0055114;	-	-	COG1028	IQ	(RefSeq) uncharacterized protein	40690	Q9VNF3
FBgn0036082	70.9468	103.932	37.9615	0.365253	-1.45303	0.00034556	0.00490826	3L	10412818	10414774	+	1957	CG12362	GO:0000151;GO:0000151;GO:0000209;GO:0000209;GO:0004842;GO:0004842;GO:0004842;GO:0005737;GO:0005737;GO:0006511;GO:0006511;GO:0006511;GO:0008270;GO:0008270;GO:0016567;GO:0016567;GO:0016740;GO:0031624;GO:0031624;GO:0032436;GO:0032436;GO:0046872;GO:0061630;GO:0061630;GO:0000151;GO:0000151;GO:0000209;GO:0000209;GO:0004842;GO:0004842;GO:0004842;GO:0005737;GO:0005737;GO:0006511;GO:0006511;GO:0006511;GO:…	K11968	EC:2.3.2.31	NOG327249	-	(RefSeq) uncharacterized protein, isoform A	39193	Q9VT94
FBgn0035583	866.001	550.145	1181.86	2.14826	1.10317	0.000345858	0.00490826	3L	4898900	4900869	+	682	CG13704	GO:0016020;GO:0016021;GO:0016021;	-	-	NOG125325	D	(RefSeq) uncharacterized protein	38588	Q8SXS4
FBgn0030274	631.106	837.833	424.38	0.50652	-0.981307	0.000351159	0.00497795	X	11149323	11152592	+	2656	Lint-1	GO:0005700;GO:0005700;GO:0005700;GO:0005700;GO:0005700;GO:0005700;GO:0005700;GO:0005700;	-	-	NOG129261	S	(RefSeq) l(3)mbt interacting protein 1, isoform C	32055	C6SV09
FBgn0032057	28.5033	3.71644	53.2902	14.3391	3.84188	0.000353512	0.00500573	2L	8676777	8679812	-	1979	CG9287	-	-	-	COG2272	I	(RefSeq) uncharacterized protein	34194	Q9VLJ2
FBgn0031741	1323.9	914.015	1733.79	1.89689	0.923639	0.000354225	0.00501025	2L	5805395	5809063	+	2550	CG11034	GO:0006508;GO:0006508;GO:0008236;GO:0008236;GO:0008239;GO:0008239;GO:0006508;GO:0008239;GO:0008239;GO:0006508;GO:0006508;GO:0008236;GO:0008236;GO:0008239;GO:0008239;	K01278	EC:3.4.14.5	COG1506	E	(RefSeq) uncharacterized protein, isoform D	33810	X2J9G3
FBgn0032525	113.318	159.092	67.5447	0.424564	-1.23595	0.000356387	0.00503524	2L	13447538	13449497	-	1960	Hsp60D	GO:0005524;GO:0005524;GO:0005739;GO:0005759;GO:0005759;GO:0005829;GO:0005829;GO:0006458;GO:0006458;GO:0006458;GO:0006626;GO:0006626;GO:0006915;GO:0006915;GO:0007005;GO:0008637;GO:0008637;GO:0042026;GO:0042026;GO:0045041;GO:0045041;GO:0051082;GO:0051082;GO:0005524;GO:0005524;GO:0005739;GO:0005759;GO:0005759;GO:0005829;GO:0005829;GO:0006458;GO:0006458;GO:0006458;GO:0006626;GO:0006626;GO:0006915;GO:…	K04077	-	COG0459	O	(RefSeq) heat shock protein 60D, isoform A	34763	Q9VJX7
FBgn0035948	21.3678	6.65596	36.0796	5.42065	2.43847	0.000359365	0.0050717	3L	8977395	8979880	-	1712	CG5644	-	-	-	NOG74523	S	(RefSeq) uncharacterized protein	39029	Q9VSS3
FBgn0034512	405.631	545.18	266.082	0.488063	-1.03486	0.000361464	0.00509568	2R	20534245	20535835	+	1530	CG18067	GO:0005615;GO:0005615;GO:0032504;GO:0032504;GO:0005615;GO:0005615;GO:0032504;GO:0032504;	-	-	NOG301322	-	(RefSeq) uncharacterized protein, isoform B	37314	A1ZBU8
FBgn0034194	953.086	657.544	1248.63	1.89893	0.925185	0.000362089	0.00509886	2R	17108844	17114360	+	1759	CG15611	GO:0005085;GO:0005085;GO:0005089;GO:0005089;GO:0005575;GO:0005737;GO:0005737;GO:0016020;GO:0016021;GO:0016021;GO:0034976;GO:0034976;GO:0035025;GO:0035025;GO:0005085;GO:0005085;GO:0005089;GO:0005089;GO:0005575;GO:0016020;GO:0016021;GO:0016021;GO:0034976;GO:0034976;GO:0035025;GO:0035025;	-	-	NOG294518	-	(RefSeq) uncharacterized protein, isoform A	36930	A1ZAQ4
FBgn0028988	138.192	189.98	86.4032	0.454801	-1.13669	0.000364873	0.00512781	2R	6883280	6884873	+	1195	Spn42Dd	GO:0002376;GO:0002376;GO:0002785;GO:0002785;GO:0004867;GO:0004867;GO:0004867;GO:0004867;GO:0005576;GO:0005615;GO:0005615;GO:0005615;GO:0005615;GO:0010466;GO:0010951;GO:0010951;GO:0010951;GO:0030414;GO:0032504;GO:0032504;GO:0045751;GO:0045751;GO:0045861;GO:0045861;GO:1905035;GO:1905035;	K13963	-	-	-	(RefSeq) serpin 42Dd	49808	Q7YTY6
FBgn0039343	164.732	227.439	102.025	0.448581	-1.15656	0.00036495	0.00512781	3R	25506275	25508279	+	2005	CG5111	GO:0003674;GO:0005515;GO:0005634;GO:0005634;GO:0005737;GO:0005737;GO:0016567;GO:0016567;GO:2000058;	-	-	-	-	(RefSeq) uncharacterized protein	43085	Q9VBQ3
FBgn0069354	388.273	516.386	260.16	0.503808	-0.989053	0.000376731	0.00528751	2L	10845788	10847044	-	1128	Porin2	GO:0005261;GO:0005261;GO:0005739;GO:0005739;GO:0005741;GO:0005741;GO:0005741;GO:0005741;GO:0006811;GO:0006811;GO:0006839;GO:0006839;GO:0008308;GO:0008308;GO:0008308;GO:0008308;GO:0015288;GO:0015288;GO:0015698;GO:0055085;GO:0055085;GO:0098655;GO:0098656;GO:0098656;GO:0005261;GO:0005261;GO:0005739;GO:0005739;GO:0005741;GO:0005741;GO:0005741;GO:0005741;GO:0006811;GO:0006811;GO:0006839;GO:0006839;GO:…	K15040	-	NOG328510	-	(RefSeq) Porin2, isoform B	34499	Q9VKP2
FBgn0020506	46.7155	8.30257	85.1285	10.2533	3.35801	0.000378035	0.00529997	2R	16651095	16652699	-	1549	Amyrel	GO:0003824;GO:0003824;GO:0004556;GO:0004556;GO:0005576;GO:0005576;GO:0005975;GO:0005975;GO:0005975;GO:0008152;GO:0016160;GO:0016160;GO:0016787;GO:0016798;GO:0043169;GO:0043169;GO:0046872;GO:0046872;GO:0103025;GO:0103025;	K01176	EC:3.2.1.1	COG0366	G	(RefSeq) amyrel	36863	O18408
FBgn0035005	130.657	181.39	79.9246	0.440624	-1.18238	0.000379932	0.00532072	2R	24445500	24446839	+	1340	CG3483	GO:0004449;GO:0004449;GO:0005739;GO:0005739;GO:0006099;GO:0006099;GO:0006102;GO:0006102;GO:0016491;GO:0016616;GO:0016616;GO:0055114;GO:0055114;GO:0055114;	K00030	EC:1.1.1.41	-	-	(RefSeq) uncharacterized protein	37900	Q9W172
FBgn0037341	952.789	644.25	1261.33	1.95783	0.969253	0.000386813	0.00541113	3R	5564865	5567435	+	1669	CG12746	GO:0005887;GO:0005887;GO:0006644;GO:0006644;GO:0006644;GO:0007165;GO:0008195;GO:0008195;GO:0008195;GO:0008195;GO:0016020;GO:0016020;GO:0016020;GO:0016021;GO:0016311;GO:0016787;GO:0016791;GO:0016791;GO:0046839;GO:0046839;GO:0046839;GO:0005887;GO:0005887;GO:0006644;GO:0006644;GO:0006644;GO:0007165;GO:0008195;GO:0008195;GO:0008195;GO:0008195;GO:0016020;GO:0016020;GO:0016020;GO:0016021;GO:0016311;GO:…	K18693	-	COG0671	I	(RefSeq) uncharacterized protein, isoform E	40672	Q8IGV3
FBgn0026252	4091.53	2887.29	5295.77	1.83416	0.875121	0.000392774	0.00548849	3L	8116179	8121579	+	3979	msk	GO:0005515;GO:0005515;GO:0005634;GO:0005634;GO:0005634;GO:0005635;GO:0005635;GO:0005654;GO:0005654;GO:0005737;GO:0005737;GO:0005829;GO:0005829;GO:0005829;GO:0005938;GO:0005938;GO:0006606;GO:0006606;GO:0006606;GO:0006886;GO:0006886;GO:0007474;GO:0007474;GO:0007476;GO:0007476;GO:0008283;GO:0008536;GO:0008536;GO:0008586;GO:0008586;GO:0015030;GO:0015030;GO:0016203;GO:0016203;GO:0016318;GO:0016318;GO:…	K20223	-	-	-	(RefSeq) moleskin	44747	Q9VSD6
FBgn0038234	297.738	193.443	402.033	2.0783	1.0554	0.000393768	0.00549299	3R	14511838	14512691	+	734	mRpL11	GO:0000027;GO:0000027;GO:0003735;GO:0003735;GO:0003735;GO:0003735;GO:0005739;GO:0005762;GO:0005762;GO:0005762;GO:0005762;GO:0005840;GO:0005840;GO:0005840;GO:0005840;GO:0006412;GO:0006412;GO:0006412;GO:0006417;GO:0006417;GO:0015934;GO:0015934;GO:0019843;GO:0019843;GO:0031047;GO:0031047;GO:0032543;GO:0032543;GO:0070180;GO:0070180;	K02867	-	COG0080	J	(RefSeq) mitochondrial ribosomal protein L11	41757	Q9VFJ2
FBgn0039104	723.115	982.662	463.569	0.471748	-1.08391	0.000393958	0.00549299	3R	23695221	23696245	-	833	CG10252	-	-	-	NOG72574	S	(RefSeq) uncharacterized protein	42794	Q9VCJ6
FBgn0011455	5440.05	3780.99	7099.12	1.87758	0.908877	0.000394528	0.00549494	3L	12137496	12138584	-	888	ND-SGDH	GO:0000302;GO:0000302;GO:0003954;GO:0003954;GO:0003954;GO:0005739;GO:0005739;GO:0005747;GO:0005747;GO:0005747;GO:0006120;GO:0006120;GO:0008340;GO:0008340;GO:0016020;GO:0016021;GO:0016021;GO:0016491;GO:0055114;GO:0000302;GO:0000302;GO:0003954;GO:0003954;GO:0003954;GO:0005739;GO:0005739;GO:0005747;GO:0005747;GO:0005747;GO:0006120;GO:0006120;GO:0008340;GO:0008340;GO:0016020;GO:0016021;GO:0016021;GO:…	K03961	-	NOG297432	-	(RefSeq) NADH dehydrogenase (ubiquinone) SGDH subunit, isoform B	46260	Q9VTU2
FBgn0039519	355.203	240.052	470.355	1.95939	0.970401	0.000398106	0.00553871	3R	27478675	27482904	+	4171	Cyp6a18	GO:0004497;GO:0004497;GO:0005506;GO:0005506;GO:0005783;GO:0005789;GO:0005789;GO:0016020;GO:0016021;GO:0016021;GO:0016491;GO:0016705;GO:0016705;GO:0020037;GO:0020037;GO:0031090;GO:0043231;GO:0046872;GO:0055114;GO:0055114;GO:0055114;GO:0004497;GO:0004497;GO:0005506;GO:0005506;GO:0005783;GO:0005789;GO:0005789;GO:0016020;GO:0016021;GO:0016021;GO:0016491;GO:0016705;GO:0016705;GO:0020037;GO:0020037;GO:…	K14999	EC:1.14.-.-	COG2124	Q	(RefSeq) Cyp6a18, isoform B	43304	Q9VB31;A0A0B4LHU5
FBgn0261836	5134.31	3521.08	6747.54	1.91633	0.938345	0.000402473	0.00559337	2L	5100877	5207002	+	69810	Msp300	GO:0003779;GO:0003779;GO:0003779;GO:0005515;GO:0005515;GO:0005623;GO:0005635;GO:0005635;GO:0005640;GO:0005640;GO:0005640;GO:0005737;GO:0005737;GO:0005737;GO:0005829;GO:0005829;GO:0005884;GO:0006997;GO:0006997;GO:0007015;GO:0007015;GO:0007097;GO:0007097;GO:0007097;GO:0007303;GO:0007303;GO:0007498;GO:0007498;GO:0007519;GO:0007523;GO:0007523;GO:0008092;GO:0008335;GO:0008335;GO:0016020;GO:0016021;GO:…	-	-	-	-	(RefSeq) Muscle-specific protein 300 kDa, isoform F	3771968	Q8T9A8
FBgn0038976	1484.4	1024.05	1944.75	1.89908	0.925301	0.000404031	0.0056089	3R	22487039	22488110	+	894	Pfdn5	GO:0005737;GO:0005737;GO:0006355;GO:0006457;GO:0006457;GO:0016272;GO:0016272;GO:0016272;GO:0016272;GO:0051082;GO:0051082;GO:0005737;GO:0005737;GO:0006355;GO:0006457;GO:0006457;GO:0016272;GO:0016272;GO:0016272;GO:0016272;GO:0051082;GO:0051082;	K04797	-	COG1730	O	(RefSeq) prefoldin 5, isoform B	42647	Q9VCZ8;E1JIT4
FBgn0035428	13.158	3.05034	23.2657	7.62726	2.93116	0.000405289	0.00562025	3L	3271036	3276255	+	1444	CG14960	GO:0016020;GO:0016021;GO:0016021;	-	-	-	-	(RefSeq) uncharacterized protein	38403	Q9VZR8
FBgn0051673	707.262	478.732	935.793	1.95473	0.966972	0.000406912	0.0056363	2L	20829609	20831161	+	1224	CG31673	GO:0005829;GO:0005829;GO:0008465;GO:0008465;GO:0016491;GO:0016616;GO:0016616;GO:0016616;GO:0016618;GO:0016618;GO:0030267;GO:0030267;GO:0051287;GO:0051287;GO:0055114;GO:0055114;GO:0055114;GO:0005829;GO:0005829;GO:0008465;GO:0008465;GO:0016491;GO:0016616;GO:0016616;GO:0016616;GO:0016618;GO:0016618;GO:0016618;GO:0030267;GO:0030267;GO:0030267;GO:0051287;GO:0051287;GO:0055114;GO:0055114;GO:0055114;	-	-	COG1052	C	(RefSeq) uncharacterized protein, isoform B	35348	X2J9A5
FBgn0034716	664.886	458.311	871.462	1.90146	0.927111	0.000407332	0.0056363	2R	22223681	22228574	-	3138	Oatp58Dc	GO:0005515;GO:0005886;GO:0005887;GO:0005887;GO:0005887;GO:0006811;GO:0009636;GO:0009636;GO:0015347;GO:0015347;GO:0016020;GO:0016020;GO:0016020;GO:0016021;GO:0016323;GO:0016323;GO:0022804;GO:0022804;GO:0022857;GO:0022857;GO:0043252;GO:0043252;GO:0055085;GO:0055085;GO:0071702;GO:0071702;GO:0097254;GO:0097254;GO:0005515;GO:0005886;GO:0005887;GO:0005887;GO:0005887;GO:0006811;GO:0009636;GO:0009636;GO:…	-	-	-	-	(RefSeq) organic anion transporting polypeptide 58Dc, isoform B	37545	Q9W269
FBgn0002891	292.326	188.497	396.155	2.10165	1.07152	0.000409027	0.00565218	2R	7793625	7801044	+	6750	DNApol-zeta	GO:0000166;GO:0000166;GO:0000724;GO:0000724;GO:0000731;GO:0003676;GO:0003676;GO:0003677;GO:0003677;GO:0003887;GO:0003887;GO:0003887;GO:0003887;GO:0003887;GO:0005515;GO:0005634;GO:0006281;GO:0006281;GO:0006281;GO:0006974;GO:0016035;GO:0016035;GO:0016035;GO:0016035;GO:0016740;GO:0016779;GO:0019985;GO:0019985;GO:0042276;GO:0043150;GO:0046872;GO:0051536;GO:0071897;GO:0071897;GO:0090305;GO:0090305;	K02350	EC:2.7.7.7	-	-	(RefSeq) DNA polymerase zeta catalytic subunit	47186	Q9GSR1
FBgn0086519	25718.6	16188.7	35248.6	2.17736	1.12258	0.000409366	0.00565218	2R	11277957	11278445	-	421	Cpr47Eg	GO:0003674;GO:0005575;GO:0008010;GO:0008010;GO:0008150;GO:0031012;GO:0040003;GO:0040003;GO:0042302;GO:0042302;GO:0042302;GO:0062129;	-	-	NOG279340	-	(RefSeq) cuticular protein 47Eg	36196	Q7JZV0;A0A1B2AKF3
FBgn0259244	289.903	386.973	192.833	0.498313	-1.00488	0.000411384	0.00567389	3R	16502770	16571363	+	7112	CG42342	GO:0016020;GO:0016021;GO:0016021;GO:0016020;GO:0016021;GO:0016021;GO:0016020;GO:0016021;GO:0016021;GO:0016020;GO:0016021;GO:0016021;GO:0016020;GO:0016021;GO:0016021;GO:0016020;GO:0016021;GO:0016021;GO:0016020;GO:0016021;GO:0016021;GO:0016020;GO:0016021;GO:0016021;GO:0003674;GO:0005201;GO:0005201;GO:0005575;GO:0005581;GO:0005594;GO:0005604;GO:0005615;GO:0005615;GO:0005886;GO:0005886;GO:0008150;GO:…	-	-	NOG12793	-	(RefSeq) uncharacterized protein, isoform D	7354466	B7Z0K8
FBgn0052750	240.962	158.253	323.671	2.04527	1.03229	0.000412308	0.00568049	X	6194737	6196439	-	1645	CG32750	GO:0005575;GO:0006807;GO:0006807;GO:0008150;GO:0008150;GO:0016020;GO:0016021;GO:0016021;GO:0016787;GO:0016811;GO:0016811;	-	-	NOG270742	-	(RefSeq) uncharacterized protein	326238	P83548;D8FT28
FBgn0042710	142.717	198.705	86.7298	0.436476	-1.19603	0.000414274	0.00570142	3R	26450671	26452327	+	1569	Hex-t2	GO:0000166;GO:0001678;GO:0001678;GO:0001678;GO:0004340;GO:0004340;GO:0004396;GO:0004396;GO:0004396;GO:0004396;GO:0005524;GO:0005524;GO:0005524;GO:0005536;GO:0005536;GO:0005575;GO:0005623;GO:0005829;GO:0005829;GO:0005975;GO:0005975;GO:0006000;GO:0006000;GO:0006006;GO:0006006;GO:0006013;GO:0006013;GO:0006096;GO:0006096;GO:0006096;GO:0006096;GO:0006096;GO:0008865;GO:0008865;GO:0016301;GO:0016310;GO:…	K00844	EC:2.7.1.1	COG5026	G	(RefSeq) Hex-t2	43191	Q9NFT7
FBgn0031629	14147.6	9953.96	18341.3	1.84262	0.881756	0.000415885	0.00571741	2L	4796600	4801923	-	1652	Clect27	GO:0030246;GO:0030246;GO:0030246;GO:0030246;GO:0030246;GO:0030246;	-	-	NOG270951	-	-	-	-
FBgn0261932	18.2129	33.4878	2.93807	0.0877356	-3.51069	0.000416701	0.00572246	3R	17406678	17407534	+	592	CG42798	GO:0005515;	-	-	-	-	(RefSeq) uncharacterized protein, isoform A	10178954	A0A0B4JDD6
FBgn0000405	937.724	1230.72	644.728	0.523863	-0.932739	0.000419219	0.00574703	2R	22803521	22806948	-	3047	CycB	GO:0005634;GO:0005634;GO:0005634;GO:0005634;GO:0000079;GO:0000079;GO:0000086;GO:0000086;GO:0000281;GO:0000281;GO:0000307;GO:0000307;GO:0000775;GO:0000775;GO:0001700;GO:0001700;GO:0004672;GO:0005515;GO:0005623;GO:0005634;GO:0005634;GO:0005634;GO:0005634;GO:0005737;GO:0005737;GO:0005737;GO:0005813;GO:0005813;GO:0005819;GO:0005819;GO:0006468;GO:0006468;GO:0007049;GO:0007079;GO:0007079;GO:0008608;GO:…	K21770	-	COG5024	D	(RefSeq) cyclin B, isoform A	37618	P20439
FBgn0004577	1797.37	3392.66	202.088	0.0595664	-4.06936	0.000419392	0.00574703	3R	17014576	17027987	+	2630	Pxd	GO:0004601;GO:0004601;GO:0004601;GO:0006979;GO:0006979;GO:0016491;GO:0020037;GO:0020037;GO:0042600;GO:0042600;GO:0055114;GO:0055114;GO:0055114;GO:0098869;GO:0004601;GO:0004601;GO:0004601;GO:0004601;GO:0004601;GO:0005576;GO:0005576;GO:0006979;GO:0006979;GO:0007306;GO:0007306;GO:0016491;GO:0018149;GO:0018212;GO:0020037;GO:0020037;GO:0042600;GO:0042600;GO:0042600;GO:0042744;GO:0042744;GO:0046872;GO:…	K19511	EC:1.11.1.7	NOG271029	-	(RefSeq) peroxidase, isoform B	2768671	Q01603;E1JIN0
FBgn0033074	218.724	307.111	130.337	0.424397	-1.23652	0.00042167	0.00577136	2R	6225634	6226884	+	1251	tomboy40	GO:0003674;GO:0005739;GO:0005739;GO:0005739;GO:0005741;GO:0005741;GO:0005741;GO:0005742;GO:0005742;GO:0005742;GO:0006626;GO:0006626;GO:0006626;GO:0006811;GO:0006811;GO:0008320;GO:0008320;GO:0008320;GO:0015031;GO:0015288;GO:0015288;GO:0015450;GO:0015450;GO:0016020;GO:0016021;GO:0030150;GO:0030150;GO:0030150;GO:0042719;GO:0042719;GO:0046930;GO:0046930;GO:0055085;GO:0055085;	K11518	-	NOG275568	-	(RefSeq) tomboy40	35553	A1Z6L1;H0RNC6
FBgn0264775	157.694	96.6568	218.73	2.26296	1.17821	0.000422074	0.00577136	3R	15508896	15509917	-	940	CG44013	GO:0003674;GO:0005575;GO:0008150;GO:0003674;GO:0005575;GO:0008150;	-	-	-	-	(RefSeq) uncharacterized protein, isoform C	14462476	A0A0B4KG77
FBgn0038071	165.308	228.488	102.127	0.446968	-1.16176	0.000422696	0.00577367	3R	12648058	12652910	+	2464	Dtg	GO:0007369;GO:0007369;GO:0009986;GO:0009986;GO:0016020;GO:0016021;GO:0016021;GO:0031982;GO:0031982;	-	-	-	-	(RefSeq) Dpp target gene	41558	Q9VG45
FBgn0034893	492.223	328.193	656.252	1.99959	0.999704	0.000424192	0.00578791	2R	23698105	23699014	+	783	mRpL43	GO:0003735;GO:0003735;GO:0003735;GO:0003735;GO:0005762;GO:0005762;GO:0005762;GO:0005840;GO:0006412;GO:0032543;GO:0032543;GO:0032543;	K17424	-	NOG289823	-	(RefSeq) mitochondrial ribosomal protein L43	37750	Q9W1L1
FBgn0031859	609.77	864.278	355.263	0.411051	-1.28261	0.000425771	0.00580324	2L	6801358	6802840	-	1312	CG17377	-	-	-	NOG311192	-	(RefSeq) uncharacterized protein, isoform F	33954	Q95SJ2
FBgn0033816	469.13	315.074	623.186	1.97791	0.983973	0.000432288	0.00588577	2R	13237256	13239468	-	2159	CG4679	GO:0003674;GO:0003723;GO:0005515;GO:0005739;GO:0005739;GO:0005739;GO:0005739;GO:0005739;GO:0005840;GO:0005840;GO:0006417;GO:0006417;GO:0008150;GO:0019843;GO:0019843;GO:0019843;GO:0019843;GO:0032543;GO:0032543;GO:0032543;GO:0032543;GO:0043024;GO:0043024;GO:0043024;GO:0043024;	K17659	-	NOG267185	-	(RefSeq) uncharacterized protein	36466	A1Z9A8;T2FGD8
FBgn0029769	64.8423	29.6085	100.076	3.37998	1.75702	0.000433358	0.00589404	X	5493014	5496052	-	2975	frma	GO:0004222;GO:0004222;GO:0006508;GO:0006508;GO:0008237;GO:0008237;GO:0016787;GO:0045434;GO:0045434;GO:0004222;GO:0004222;GO:0006508;GO:0006508;GO:0008237;GO:0008237;GO:0016787;GO:0045434;GO:0045434;	-	-	COG3590	O	(RefSeq) fra mauro, isoform F	31464	Q9W4B8
FBgn0037310	193.149	263.586	122.712	0.465549	-1.103	0.000439489	0.00597105	3R	5300145	5301186	+	785	Tim17b1	GO:0005739;GO:0005743;GO:0005744;GO:0005744;GO:0005744;GO:0006626;GO:0006626;GO:0015031;GO:0015450;GO:0015450;GO:0016020;GO:0016021;GO:0030150;GO:0030150;GO:0031305;GO:0031305;	K17795	-	COG5596	O	(RefSeq) Tim17b1	40635	Q9VNA0
FBgn0034988	521.91	344.64	699.18	2.02872	1.02057	0.000442794	0.00600955	2R	24195498	24197027	+	1530	cN-IIIB	GO:0000166;GO:0000166;GO:0000287;GO:0000287;GO:0005737;GO:0005737;GO:0005737;GO:0005829;GO:0005829;GO:0008252;GO:0008252;GO:0008253;GO:0008253;GO:0008253;GO:0008253;GO:0008253;GO:0009117;GO:0009117;GO:0009158;GO:0009158;GO:0016311;GO:0016311;GO:0016787;GO:0016791;GO:0046872;GO:1901069;GO:1901069;	K24242	-	NOG266578	-	(RefSeq) cytosolic 5'-nucleotidase IIIB	37875	Q9W197
FBgn0037144	225.909	137.615	314.203	2.28321	1.19106	0.000444117	0.00602109	3L	21955110	21958041	+	2166	CG7458	GO:0016020;GO:0016021;GO:0016021;GO:0016021;GO:0022857;GO:0022857;GO:0055085;GO:0055085;	-	-	-	-	(RefSeq) uncharacterized protein	40441	Q9VNW8
FBgn0032195	328.048	217.323	438.773	2.019	1.01364	0.000446014	0.00604039	2L	10222657	10224447	+	1710	CG4908	GO:0000166;GO:0005524;GO:0005524;GO:0005524;GO:0005739;GO:0005739;GO:0016020;GO:0016021;GO:0034551;GO:0034551;GO:0000166;GO:0005524;GO:0005524;GO:0005524;GO:0005739;GO:0005739;GO:0034551;GO:0034551;	K08900	-	-	-	(RefSeq) uncharacterized protein, isoform A	34360	Q9VL22
FBgn0032069	11379.2	4760.02	17998.3	3.78114	1.91882	0.000448334	0.00606536	2L	8777661	8781252	-	3160	LManVI	GO:0003824;GO:0003824;GO:0004559;GO:0004559;GO:0004559;GO:0005774;GO:0005774;GO:0005975;GO:0005975;GO:0006013;GO:0006013;GO:0006013;GO:0006517;GO:0006517;GO:0008152;GO:0016020;GO:0016021;GO:0016787;GO:0016798;GO:0030246;GO:0030246;GO:0046872;GO:0046872;	K12311	EC:3.2.1.24	-	-	(RefSeq) lysosomal alpha-mannosidase VI	34206	Q9VLH9
FBgn0026261	929.986	640.539	1219.43	1.90376	0.928851	0.000451413	0.00610054	2R	22637770	22638868	+	981	bonsai	GO:0003735;GO:0003735;GO:0003735;GO:0003735;GO:0005739;GO:0005739;GO:0005739;GO:0005763;GO:0005763;GO:0005763;GO:0005840;GO:0005840;GO:0005840;GO:0006412;GO:0006412;GO:0006412;GO:0032543;GO:0032543;GO:0032543;GO:0040008;GO:0040008;	K02956	-	COG0184	J	(RefSeq) bonsai	37587	Q8WTC1
FBgn0002031	5641.61	3885.31	7397.91	1.90407	0.929088	0.00045197	0.00610159	2L	19121345	19123869	-	2119	l(2)37Cc	GO:0005739;GO:0005739;GO:0005739;GO:0005743;GO:0007275;GO:0007275;GO:0016020;GO:0016020;GO:0071456;GO:0071456;GO:0005739;GO:0005739;GO:0005739;GO:0005743;GO:0007275;GO:0007275;GO:0016020;GO:0016020;GO:0071456;GO:0071456;GO:0005739;GO:0005739;GO:0005739;GO:0005743;GO:0007275;GO:0007275;GO:0016020;GO:0016020;GO:0071456;GO:0071456;	K17080	-	COG0330	O	(RefSeq) lethal (2) 37Cc, isoform D	49168	P24156;A0A023GQA5
FBgn0004618	17.1324	29.4999	4.76493	0.161524	-2.63018	0.000454057	0.00612329	3R	18367927	18372738	-	3399	gl	GO:0000981;GO:0000981;GO:0001745;GO:0001745;GO:0001751;GO:0001751;GO:0001752;GO:0001752;GO:0003676;GO:0003676;GO:0003677;GO:0003677;GO:0005634;GO:0005634;GO:0005634;GO:0006355;GO:0006355;GO:0007601;GO:0007601;GO:0007605;GO:0007605;GO:0009649;GO:0009649;GO:0010114;GO:0010114;GO:0035271;GO:0035271;GO:0043153;GO:0043153;GO:0045944;GO:0045944;GO:0046530;GO:0046530;GO:0046872;GO:0046872;GO:0050896;GO:…	K09214	-	COG5048	R	(RefSeq) glass, isoform A	42210	P13360
FBgn0050042	15.9569	31.9139	0	0	-Inf	0.00045628	0.00614676	2R	12378440	12379396	+	852	Cpr49Ab	GO:0008010;GO:0008010;GO:0031012;GO:0040003;GO:0040003;GO:0042302;GO:0042302;GO:0042302;GO:0062129;	-	-	NOG43475	-	(RefSeq) cuticular protein 49Ab	36345	A1Z8Y3
FBgn0032483	72.6286	104.671	40.586	0.387748	-1.36681	0.000459531	0.00618402	2L	13210773	13211814	-	1042	CG15482	-	-	-	-	-	(RefSeq) uncharacterized protein	34717	Q9VK23
FBgn0030542	6.75458	13.2193	0.289812	0.0219233	-5.51139	0.000460437	0.00618756	X	14187253	14187841	+	589	CG12481	-	-	-	NOG237295	-	(RefSeq) uncharacterized protein	32364	Q9VY59
FBgn0034761	870.909	443.286	1298.53	2.92933	1.55057	0.000460765	0.00618756	2R	22663692	22664474	+	655	CG4250	GO:0003674;GO:0005575;GO:0008150;GO:0003674;GO:0005575;GO:0008150;	K19363	-	NOG252056	-	(RefSeq) uncharacterized protein, isoform B	37599	A0A0B4K8A8
FBgn0025595	683.024	918.144	447.904	0.487836	-1.03553	0.000461664	0.0061931	2L	6711286	6716186	-	3182	AkhR	GO:0004930;GO:0004930;GO:0004930;GO:0004930;GO:0004930;GO:0005887;GO:0005887;GO:0005887;GO:0007165;GO:0007186;GO:0007186;GO:0007186;GO:0007186;GO:0007186;GO:0007218;GO:0008188;GO:0008188;GO:0009267;GO:0009267;GO:0016020;GO:0016021;GO:0016021;GO:0016021;GO:0016021;GO:0016042;GO:0016042;GO:0032870;GO:0032870;GO:0033500;GO:0033500;GO:0042277;GO:0042593;GO:0055088;GO:0055088;GO:0070328;GO:0070328;GO:…	K04280	-	-	-	(RefSeq) adipokinetic hormone receptor, isoform D	33942	Q9VM96
FBgn0000320	288.639	387.043	190.235	0.491508	-1.02471	0.000462622	0.00619943	2L	6527447	6546976	-	3690	eya	GO:0004721;GO:0004725;GO:0004725;GO:0004725;GO:0006470;GO:0007275;GO:0007275;GO:0016787;GO:0035335;GO:0046872;GO:0046872;GO:0001744;GO:0001744;GO:0001746;GO:0001746;GO:0003713;GO:0003713;GO:0004721;GO:0004721;GO:0004721;GO:0004725;GO:0004725;GO:0004725;GO:0004725;GO:0004725;GO:0005634;GO:0005634;GO:0005634;GO:0005634;GO:0005737;GO:0005737;GO:0005829;GO:0005829;GO:0006351;GO:0006470;GO:0006470;GO:…	K15616	EC:3.1.3.48	NOG297494	-	(RefSeq) eyes absent, isoform A	33916	Q05201
FBgn0031518	91.6811	53.3466	130.015	2.43718	1.28521	0.000463169	0.00620023	2L	3304100	3317418	+	3475	CG3277	GO:0004672;GO:0004672;GO:0004713;GO:0004713;GO:0004714;GO:0004714;GO:0005524;GO:0005524;GO:0005575;GO:0005887;GO:0005887;GO:0006468;GO:0006468;GO:0007169;GO:0007169;GO:0007275;GO:0008284;GO:0016020;GO:0016021;GO:0016740;GO:0018108;GO:0033674;GO:0043235;GO:0043235;	-	-	COG0515	T	(RefSeq) uncharacterized protein	33543	Q8IQ00
FBgn0039300	23067.8	16121	30014.7	1.86184	0.896732	0.000465358	0.006223	3R	25245955	25247514	-	729	RpS27	GO:0000028;GO:0000028;GO:0002181;GO:0002181;GO:0003723;GO:0003735;GO:0003735;GO:0003735;GO:0003735;GO:0005840;GO:0005840;GO:0005840;GO:0006412;GO:0006412;GO:0006412;GO:0022626;GO:0022626;GO:0022627;GO:0022627;GO:0022627;GO:0046872;GO:0046872;GO:0000028;GO:0000028;GO:0002181;GO:0002181;GO:0003723;GO:0003735;GO:0003735;GO:0003735;GO:0003735;GO:0005840;GO:0005840;GO:0005840;GO:0006412;GO:0006412;GO:…	K02978	-	COG2051	J	(RefSeq) ribosomal protein S27, isoform B	43039	Q9VBU9
FBgn0039006	234.016	152.037	315.996	2.07841	1.05548	0.000467359	0.00624322	3R	22698319	22700307	+	1872	Cyp6d4	GO:0004497;GO:0004497;GO:0005506;GO:0005506;GO:0005783;GO:0005789;GO:0005789;GO:0016020;GO:0016491;GO:0016705;GO:0016705;GO:0020037;GO:0020037;GO:0031090;GO:0043231;GO:0046872;GO:0055114;GO:0055114;GO:0055114;	K14999	EC:1.14.-.-	COG2124	Q	(RefSeq) Cyp6d4	42682	Q9VCW1
FBgn0032376	101.434	142.888	59.979	0.419761	-1.25236	0.000472465	0.00630482	2L	11791025	11792365	-	1111	Tsp33B	GO:0003674;GO:0005887;GO:0005887;GO:0016020;GO:0016021;GO:0016021;GO:0016021;GO:0016021;GO:0051604;GO:0072659;	-	-	NOG246852	-	(RefSeq) tetraspanin 33B	34590	Q9VKF3
FBgn0264753	52.8485	26.2197	79.4773	3.03121	1.59989	0.000474047	0.0063193	2R	19311148	19356525	-	7035	Rgk1	GO:0000166;GO:0003924;GO:0003924;GO:0003924;GO:0005246;GO:0005246;GO:0005525;GO:0005525;GO:0005525;GO:0005525;GO:0005525;GO:0005886;GO:0005886;GO:0007165;GO:0007165;GO:0007264;GO:0007264;GO:0009898;GO:0009898;GO:0016020;GO:0016020;GO:1901386;GO:1901386;GO:0000166;GO:0003924;GO:0003924;GO:0003924;GO:0005246;GO:0005246;GO:0005525;GO:0005525;GO:0005525;GO:0005525;GO:0005525;GO:0005886;GO:0005886;GO:…	K07847	-	-	-	(RefSeq) Rad, Gem/Kir family member 1, isoform C	14462605	A0A0B4KFV9
FBgn0031548	373.101	250.344	495.858	1.9807	0.986013	0.000475525	0.00633238	2L	3525131	3527588	+	2398	CG8852	GO:0003674;GO:0005515;GO:0005575;GO:0008150;GO:0016020;GO:0016021;GO:0016021;	-	-	-	-	(RefSeq) uncharacterized protein	33577	Q9VQS3
FBgn0034113	150.728	93.3087	208.146	2.23073	1.15752	0.000486755	0.00647516	2R	16316313	16320732	-	4017	CG8060	GO:0005515;GO:0005654;GO:0005654;GO:0030292;GO:0030292;GO:0061099;GO:0061099;	-	-	COG5184	DZ	(RefSeq) uncharacterized protein	36824	A1ZAE2
FBgn0051802	100.306	142.536	58.0768	0.407453	-1.29529	0.000489348	0.00650287	2L	18208415	18209237	-	823	CG31802	GO:0000278;GO:0000278;GO:0005509;GO:0005509;GO:0005509;GO:0005813;GO:0005813;GO:0005814;GO:0005814;GO:0005856;GO:0007099;GO:0007099;	K16465	-	COG5126	DTZ	(RefSeq) uncharacterized protein	318949	Q8T415
FBgn0033304	236.977	152.258	321.695	2.11282	1.07917	0.00049698	0.00659741	2R	8570499	8572147	+	1649	Cyp6a13	GO:0004497;GO:0004497;GO:0005506;GO:0005506;GO:0005783;GO:0005789;GO:0005789;GO:0016020;GO:0016491;GO:0016705;GO:0016705;GO:0020037;GO:0020037;GO:0031090;GO:0042742;GO:0042742;GO:0043231;GO:0046872;GO:0055114;GO:0055114;GO:0055114;	K14999	EC:1.14.-.-	COG2124	Q	(RefSeq) Cyp6a13	35837	Q9V4U9
FBgn0030686	1020.58	706.864	1334.29	1.88762	0.91657	0.000501028	0.00664422	X	15761248	15762663	+	1243	mRpL3	GO:0003735;GO:0003735;GO:0003735;GO:0003735;GO:0005739;GO:0005739;GO:0005762;GO:0005762;GO:0005762;GO:0005763;GO:0005763;GO:0005840;GO:0005840;GO:0005840;GO:0006412;GO:0006412;GO:0006412;GO:0032543;GO:0032543;	K02906	-	-	-	(RefSeq) mitochondrial ribosomal protein L3	32523	Q9VXQ0
FBgn0038638	838.537	575.758	1101.32	1.91281	0.935697	0.000502152	0.00665221	3R	18669390	18674679	+	2404	CG7702	GO:0005515;GO:0005515;GO:0016020;GO:0016021;GO:0016021;GO:0005515;GO:0005515;GO:0016020;GO:0016021;GO:0016021;	-	-	NOG237183	-	(RefSeq) uncharacterized protein, isoform A	42242	Q9VE49
FBgn0003890	3312.25	1584.48	5040.03	3.18088	1.66942	0.000509106	0.00673733	3R	27967008	27988384	-	1869	betaTub97EF	GO:0000166;GO:0000226;GO:0000226;GO:0000278;GO:0000278;GO:0003924;GO:0003924;GO:0003924;GO:0005200;GO:0005200;GO:0005200;GO:0005200;GO:0005525;GO:0005525;GO:0005525;GO:0005525;GO:0005737;GO:0005737;GO:0005737;GO:0005856;GO:0005874;GO:0005874;GO:0005874;GO:0005874;GO:0005874;GO:0007017;GO:0007017;GO:0007017;GO:0000166;GO:0000226;GO:0000226;GO:0000278;GO:0000278;GO:0003924;GO:0003924;GO:0003924;GO:…	K07375	-	COG5023	Z	(RefSeq) beta-Tubulin at 97EF, isoform B	43359	Q8MST5
FBgn0035582	3388.58	2334.87	4442.28	1.90258	0.927955	0.000511109	0.00675682	3L	4896864	4898470	+	1536	CG13705	-	-	-	NOG301016	-	(RefSeq) uncharacterized protein	38587	Q8SX23
FBgn0036323	57.1539	84.2518	30.056	0.35674	-1.48706	0.000514204	0.00679069	3L	12892658	12894758	+	1637	CG14118	GO:0000014;GO:0000014;GO:0000737;GO:0000737;GO:0003676;GO:0003676;GO:0004518;GO:0004519;GO:0004519;GO:0004521;GO:0004521;GO:0004529;GO:0005634;GO:0005739;GO:0005739;GO:0005743;GO:0005743;GO:0006309;GO:0006309;GO:0016787;GO:0016787;GO:0046872;GO:0046872;GO:0090502;	-	-	NOG259752	-	(RefSeq) uncharacterized protein	39465	Q9VU24
FBgn0000147	284.182	379.502	188.861	0.497655	-1.00678	0.000526754	0.00694923	3R	11963124	11964826	+	1577	aurA	GO:0000166;GO:0000780;GO:0000780;GO:0004672;GO:0004672;GO:0004674;GO:0004674;GO:0004674;GO:0004712;GO:0004712;GO:0004712;GO:0005515;GO:0005524;GO:0005524;GO:0005524;GO:0005623;GO:0005737;GO:0005737;GO:0005813;GO:0005813;GO:0005876;GO:0005876;GO:0006468;GO:0006468;GO:0007052;GO:0007052;GO:0007098;GO:0007098;GO:0007100;GO:0007100;GO:0007279;GO:0007279;GO:0016740;GO:0018105;GO:0018105;GO:0031616;GO:…	K11481	EC:2.7.11.1	-	-	(RefSeq) aurora A	41446	Q9VGF9
FBgn0039359	35356.2	24711.6	46000.7	1.8615	0.896468	0.000527482	0.00695164	3R	25683623	25685051	-	987	RpL27	GO:0002181;GO:0002181;GO:0003735;GO:0003735;GO:0003735;GO:0003735;GO:0005840;GO:0005840;GO:0005840;GO:0006412;GO:0006412;GO:0022625;GO:0022625;GO:0022625;GO:0002181;GO:0002181;GO:0003735;GO:0003735;GO:0003735;GO:0003735;GO:0005840;GO:0005840;GO:0005840;GO:0006412;GO:0006412;GO:0022625;GO:0022625;GO:0022625;GO:0002181;GO:0002181;GO:0003735;GO:0003735;GO:0003735;GO:0003735;GO:0005840;GO:0005840;GO:…	K02901	-	COG2163	J	(RefSeq) ribosomal protein L27, isoform B	43103	Q9VBN5
FBgn0005660	319.218	97.4934	540.942	5.5485	2.4721	0.000528084	0.00695237	2L	544925	552923	-	5407	Ets21C	GO:0000981;GO:0000981;GO:0003677;GO:0003700;GO:0003700;GO:0005634;GO:0005634;GO:0005634;GO:0005634;GO:0006355;GO:0006355;GO:0006357;GO:0006357;GO:0030154;GO:0030154;GO:0042742;GO:0042742;GO:0043565;GO:0043565;GO:0003677;GO:0003700;GO:0003700;GO:0005634;GO:0005634;GO:0006355;GO:0006355;GO:0043565;GO:0043565;GO:0000981;GO:0000981;GO:0003677;GO:0003700;GO:0003700;GO:0005634;GO:0005634;GO:0005634;GO:…	K09443	-	NOG242679	-	(RefSeq) Ets at 21C, isoform C	33229	P29776;A8E758
FBgn0001220	6713.36	4756.52	8670.2	1.8228	0.866158	0.000530315	0.00697455	2R	14252598	14256192	-	2922	Hsc70-5	GO:0000166;GO:0000422;GO:0000422;GO:0005524;GO:0005524;GO:0005524;GO:0005524;GO:0005737;GO:0005737;GO:0005739;GO:0005739;GO:0005739;GO:0006457;GO:0006457;GO:0006457;GO:0006986;GO:0006986;GO:0010918;GO:0010918;GO:0016787;GO:0016887;GO:0016887;GO:0016887;GO:0031072;GO:0031072;GO:0034605;GO:0034620;GO:0034620;GO:0042026;GO:0042026;GO:0042623;GO:0042623;GO:0044183;GO:0044183;GO:0051082;GO:0051082;GO:…	K04043	-	COG0443	O	(RefSeq) heat shock protein cognate 5, isoform B	36583	P29845;A0A0B4LFD2
FBgn0034595	53.647	78.0319	29.2621	0.375002	-1.41503	0.000534475	0.00702158	2R	21147478	21148153	-	617	CG15657	GO:0016020;GO:0016021;GO:0016021;GO:0016020;GO:0016021;GO:0016021;	-	-	-	-	(RefSeq) uncharacterized protein, isoform B	37408	Q9W2K7
FBgn0035551	2352.91	2997.08	1708.74	0.570137	-0.81062	0.000534993	0.00702158	3L	4480283	4481487	+	1126	CG7465	-	-	-	NOG313876	-	(RefSeq) uncharacterized protein	38553	Q9VZB4
FBgn0036131	69.1926	29.787	108.598	3.64582	1.86625	0.000538575	0.00706131	3L	11108235	11108732	+	498	CG12522	-	-	-	-	-	(RefSeq) uncharacterized protein	39248	Q9VTF3
FBgn0031357	472.899	318.993	626.805	1.96495	0.974494	0.000541348	0.00709038	2L	1710462	1711465	+	790	mRpL48	GO:0003735;GO:0003735;GO:0005761;GO:0005761;GO:0005761;GO:0005762;GO:0005762;GO:0005840;GO:0032543;GO:0032543;GO:0003735;GO:0003735;GO:0005761;GO:0005761;GO:0005761;GO:0005762;GO:0005762;GO:0005840;GO:0032543;GO:0032543;	K17429	-	NOG250119	-	(RefSeq) mitochondrial ribosomal protein L48, isoform B	33348	Q9VQ35
FBgn0033215	70.3821	38.1843	102.58	2.68645	1.4257	0.00054209	0.00709281	2R	7712578	7714182	+	1305	Dgat2	GO:0007498;GO:0007498;GO:0016740;GO:0016746;GO:0016747;GO:0016747;GO:0034389;GO:0034389;	K14457	EC:2.3.1.22	NOG258143	-	(RefSeq) diacylglycerol O-acyltransferase 2	35719	Q7K1C2
FBgn0004108	272.819	367.991	177.647	0.482748	-1.05066	0.000544511	0.00711718	3L	16766072	16777465	+	4281	Nrt	GO:0005615;GO:0005615;GO:0005737;GO:0005737;GO:0005886;GO:0005886;GO:0007155;GO:0007155;GO:0007409;GO:0007409;GO:0007411;GO:0007411;GO:0007413;GO:0007413;GO:0007417;GO:0007417;GO:0016020;GO:0016021;GO:0016021;GO:0016323;GO:0016323;GO:0016787;GO:0030424;GO:0052689;GO:0052689;GO:0052689;GO:0080030;GO:0080030;GO:0005615;GO:0005615;GO:0005737;GO:0005737;GO:0005886;GO:0005886;GO:0007155;GO:0007155;GO:…	-	-	COG2272	I	(RefSeq) neurotactin, isoform C	39873	P23654;M9MS15
FBgn0020257	98.3321	139.541	57.1229	0.409362	-1.28855	0.000545544	0.00712337	2R	22684955	22688987	-	4033	Ppa	GO:0004842;GO:0005515;GO:0016567;GO:0016567;GO:0019005;GO:0019005;GO:0031146;GO:0031146;GO:0004842;GO:0004842;GO:0005515;GO:0006511;GO:0006511;GO:0016567;GO:0016567;GO:0019005;GO:0019005;GO:0019005;GO:0031146;GO:0031146;GO:0031146;GO:0004842;GO:0005515;GO:0016567;GO:0016567;GO:0019005;GO:0019005;GO:0031146;GO:0031146;	K10280	-	NOG69615	-	(RefSeq) partner of paired, isoform B	37602	A0A0B4KF28
FBgn0262362	17.0502	32.6314	1.46903	0.0450191	-4.47332	0.000546625	0.00713018	3R	8041224	8055970	+	1196	CG43060	GO:0003674;GO:0005575;GO:0008150;GO:0003674;GO:0005575;GO:0008150;	-	-	-	-	(RefSeq) uncharacterized protein, isoform A	12798056	A0A0B4K6X1
FBgn0262782	23201.8	31082.3	15321.3	0.492929	-1.02055	0.000550864	0.00717813	2L	10393774	10396332	-	1289	Mdh1	GO:0003824;GO:0003824;GO:0005777;GO:0005777;GO:0005829;GO:0005829;GO:0005829;GO:0005975;GO:0005975;GO:0006099;GO:0006099;GO:0006099;GO:0006107;GO:0006107;GO:0006108;GO:0006108;GO:0006108;GO:0006734;GO:0006734;GO:0016491;GO:0016491;GO:0016491;GO:0016615;GO:0016615;GO:0016615;GO:0016616;GO:0016616;GO:0019752;GO:0019752;GO:0030060;GO:0030060;GO:0030060;GO:0030060;GO:0030060;GO:0055114;GO:0055114;GO:…	K00025	EC:1.1.1.37	-	-	(RefSeq) malate dehydrogenase 1, isoform B	34414	Q9VKX2
FBgn0029681	173.76	14.7499	332.77	22.5608	4.49575	0.00055322	0.00720146	X	3884168	3890486	+	1997	CG15239	-	-	-	-	-	(RefSeq) uncharacterized protein	31343	Q9W4P4
FBgn0036205	750.192	522.207	978.176	1.87316	0.905471	0.00055882	0.00726266	3L	11777073	11780485	+	2532	CG14131	GO:0016020;GO:0016021;GO:0016021;GO:0016020;GO:0016021;GO:0016021;	-	-	NOG328988	-	(RefSeq) uncharacterized protein, isoform B	39328	M9PFB4
FBgn0052694	349.413	220.518	478.308	2.16902	1.11704	0.000559061	0.00726266	X	9989690	10006882	+	5996	CG32694	GO:0016020;GO:0016021;	-	-	NOG308356	-	(RefSeq) uncharacterized protein, isoform F	31933	M9NF03
FBgn0032668	19.3067	6.05433	32.5591	5.37782	2.42702	0.000567244	0.0073525	2L	18153123	18154516	+	1282	CG17681	GO:0008080;GO:0008080;GO:0016740;GO:0016746;GO:0016747;GO:0016747;	-	-	-	-	(RefSeq) uncharacterized protein	35086	Q9VJA0
FBgn0030013	1761.08	2378.67	1143.49	0.480725	-1.05672	0.00056736	0.0073525	X	8157628	8159348	+	1543	GIIIspla2	GO:0004623;GO:0004623;GO:0004623;GO:0005576;GO:0005576;GO:0006644;GO:0006644;GO:0016787;GO:0050482;GO:0050482;GO:0102567;GO:0102567;GO:0102568;GO:0102568;GO:0004623;GO:0004623;GO:0004623;GO:0005576;GO:0005576;GO:0006644;GO:0006644;GO:0016787;GO:0050482;GO:0050482;GO:0102567;GO:0102567;GO:0102568;GO:0102568;	K01047	EC:3.1.1.4	-	-	(RefSeq) phospholipase A2 group III, isoform C	31747	Q9W3I8
FBgn0051248	83.3817	46.9154	119.848	2.55455	1.35307	0.000567707	0.0073525	3R	7129320	7130908	+	977	CG31248	GO:0005737;GO:0005737;GO:0008080;GO:0008080;GO:0016740;GO:0016746;GO:0005737;GO:0005737;GO:0008080;GO:0008080;GO:0016740;GO:0016746;	-	-	NOG42178	I	(RefSeq) uncharacterized protein, isoform B	40853	Q9VI66
FBgn0005636	349.761	468.746	230.775	0.492324	-1.02232	0.000570967	0.00738721	2R	24275734	24291084	+	3502	nvy	GO:0003700;GO:0003700;GO:0003714;GO:0003714;GO:0005634;GO:0005634;GO:0006355;GO:0006355;GO:0007411;GO:0007411;GO:0008270;GO:0008407;GO:0008407;GO:0045892;GO:0045892;GO:0046872;GO:0003700;GO:0003700;GO:0003714;GO:0003714;GO:0003714;GO:0005634;GO:0005634;GO:0005634;GO:0006355;GO:0006355;GO:0007411;GO:0007411;GO:0008270;GO:0008407;GO:0008407;GO:0045892;GO:0045892;GO:0045892;GO:0046872;GO:0003700;GO:…	K10053	-	-	-	(RefSeq) nervy, isoform B	37886	A0A0B4KFZ8
FBgn0052227	98.3576	135.564	61.1514	0.451089	-1.14852	0.000572656	0.00740155	3L	20268859	20295133	-	5099	gogo	GO:0005886;GO:0005886;GO:0007411;GO:0007411;GO:0016020;GO:0016021;GO:0016021;GO:0016021;GO:0030424;GO:0030424;GO:0030426;GO:0030426;GO:0031290;GO:0031290;GO:0072499;GO:0072499;	-	-	NOG26222	R	(RefSeq) golden goal	40225	Q9VWA7
FBgn0029133	2986.86	2121.75	3851.98	1.81547	0.860344	0.000574695	0.00742037	X	13212325	13214408	+	1830	REG	GO:0000398;GO:0000398;GO:0000502;GO:0004866;GO:0004866;GO:0005634;GO:0005634;GO:0005654;GO:0005654;GO:0005703;GO:0005703;GO:0005705;GO:0005705;GO:0005737;GO:0005737;GO:0008537;GO:0008537;GO:0010950;GO:0010950;GO:0010951;GO:0061133;GO:0061133;GO:0061133;GO:0061136;GO:0061136;GO:0061136;GO:0071011;GO:0071011;GO:0071013;GO:0071013;GO:2000045;GO:2000045;GO:2000045;GO:0000398;GO:0000398;GO:0000502;GO:…	K06698	-	NOG236353	-	(RefSeq) proteasome regulator gamma, isoform B	32274	Q9V3P3
FBgn0036529	50.3959	75.6249	25.167	0.332788	-1.58733	0.000578532	0.00746236	3L	15683872	15686598	+	2199	Pgant8	GO:0000139;GO:0000139;GO:0004653;GO:0004653;GO:0004653;GO:0005794;GO:0005794;GO:0005794;GO:0005795;GO:0005795;GO:0005795;GO:0006486;GO:0006486;GO:0009312;GO:0009312;GO:0009312;GO:0016020;GO:0016021;GO:0016021;GO:0016740;GO:0016757;GO:0030246;GO:0030246;GO:0046872;GO:0046872;	K00710	EC:2.4.1.41	NOG259651	-	(RefSeq) polypeptide N-Acetylgalactosaminyltransferase 8	39715	Q9VUT6
FBgn0034438	226.736	308.152	145.321	0.471588	-1.0844	0.000587377	0.00756445	2R	19367248	19373702	-	3189	CG9416	GO:0006508;GO:0006508;GO:0016020;GO:0016021;GO:0016021;GO:0006508;GO:0006508;GO:0016020;GO:0016021;GO:0016021;	-	-	COG2234	R	(RefSeq) uncharacterized protein, isoform B	37223	Q8MT48
FBgn0013278	399.139	126.705	671.574	5.3003	2.40607	0.000587634	0.00756445	3R	12505793	12508139	+	2347	Hsp70Bb	GO:0000166;GO:0001666;GO:0001666;GO:0005524;GO:0005524;GO:0005524;GO:0005634;GO:0005737;GO:0005737;GO:0005829;GO:0005829;GO:0005886;GO:0006986;GO:0006986;GO:0006986;GO:0009408;GO:0009408;GO:0009408;GO:0009636;GO:0009636;GO:0016192;GO:0016887;GO:0016887;GO:0031072;GO:0031072;GO:0034605;GO:0034620;GO:0034620;GO:0035080;GO:0035080;GO:0042026;GO:0042026;GO:0042623;GO:0042623;GO:0044183;GO:0044183;GO:…	K03283	-	COG0443	O	(RefSeq) Heat-shock-protein-70Bb	48582	Q8INI8;Q9BIS2;Q9BIR7
FBgn0024733	48662.6	34450	62875.2	1.82512	0.867988	0.000589116	0.00757588	3L	23093190	23095471	-	1235	RpL10	GO:0000027;GO:0000027;GO:0002181;GO:0002181;GO:0003735;GO:0003735;GO:0003735;GO:0003735;GO:0005737;GO:0005737;GO:0005840;GO:0005840;GO:0005840;GO:0006412;GO:0006412;GO:0022625;GO:0022625;GO:0022625;GO:0022626;GO:0022626;GO:0043025;GO:0043025;GO:0000027;GO:0000027;GO:0002181;GO:0002181;GO:0003735;GO:0003735;GO:0003735;GO:0003735;GO:0005737;GO:0005737;GO:0005840;GO:0005840;GO:0005840;GO:0006412;GO:…	K02866	-	COG0197	J	(RefSeq) ribosomal protein L10, isoform E	43864	O61231;M9PIM0
FBgn0031574	690.708	925.674	455.743	0.492337	-1.02228	0.000591448	0.00759819	2L	3862668	3867507	+	3758	TTLL4B	GO:0005524;GO:0005524;GO:0006464;GO:0006464;GO:0016874;GO:0018094;GO:0018094;GO:0018095;GO:0018095;GO:0070735;GO:0070735;GO:0005524;GO:0005524;GO:0006464;GO:0006464;GO:0016874;GO:0018095;GO:0018095;GO:0005524;GO:0005524;GO:0006464;GO:0006464;GO:0016874;GO:0018094;GO:0018094;GO:0018095;GO:0018095;GO:0070735;GO:0070735;	K16601	EC:6.-.-.-	-	-	(RefSeq) tubulin tyrosine ligase-like 4B, isoform C	33609	Q9VQV6
FBgn0086708	3540.45	2215.3	4865.6	2.19636	1.13512	0.000593924	0.00762232	3L	13477541	13483515	+	3670	stv	GO:0005829;GO:0005829;GO:0030018;GO:0030018;GO:0031072;GO:0031072;GO:0051087;GO:0051087;GO:1903061;GO:1903061;GO:0005829;GO:0005829;GO:0030018;GO:0030018;GO:0031072;GO:0031072;GO:0051087;GO:0051087;GO:1903061;GO:1903061;GO:0005829;GO:0005829;GO:0030018;GO:0030018;GO:0031072;GO:0031072;GO:0051087;GO:0051087;GO:1903061;GO:1903061;GO:0005829;GO:0005829;GO:0030018;GO:0030018;GO:0031072;GO:0031072;GO:…	-	-	NOG238690	-	(RefSeq) starvin, isoform E	39518	A8JNS4
FBgn0037416	429.918	36.2988	823.537	22.6877	4.50384	0.000595743	0.0076303	3R	6260211	6262105	+	1360	Osi9	GO:0003674;GO:0005887;GO:0005887;GO:0016020;GO:0016021;	-	-	-	-	(RefSeq) osiris 9	40763	Q9VNM9
FBgn0045843	53.4176	82.4848	24.3504	0.295211	-1.76018	0.000595942	0.0076303	3R	7285962	7287629	+	1495	RacGAP84C	GO:0007165;GO:0035556;GO:0001745;GO:0001745;GO:0005085;GO:0005085;GO:0005096;GO:0005096;GO:0007165;GO:0007165;GO:0007266;GO:0007266;GO:0007275;GO:0007283;GO:0007283;GO:0007283;GO:0017048;GO:0017048;GO:0030154;GO:0030154;GO:0035556;GO:0035556;GO:0043547;GO:0046872;GO:0046872;	K16733	-	NOG316818	-	(RefSeq) Rac GTPase activating protein at 84C, isoform A	117503	P40809
FBgn0004512	1430.54	978.627	1882.45	1.92356	0.943779	0.000596525	0.0076303	2R	12940323	12946347	-	4396	Mdr49	GO:0000166;GO:0001666;GO:0001666;GO:0005524;GO:0005524;GO:0005524;GO:0005886;GO:0005886;GO:0005887;GO:0005887;GO:0006855;GO:0006855;GO:0008354;GO:0008354;GO:0008559;GO:0008559;GO:0008559;GO:0009636;GO:0009636;GO:0015562;GO:0015562;GO:0016020;GO:0016021;GO:0016021;GO:0016021;GO:0016887;GO:0016887;GO:0017085;GO:0017085;GO:0042626;GO:0042626;GO:0042626;GO:0042908;GO:0042908;GO:0042910;GO:0042910;GO:…	K05658	EC:7.6.2.2	COG1132	V	(RefSeq) multi drug resistance 49, isoform A	36428	Q00449
FBgn0250874	1902.09	1323.92	2480.26	1.87342	0.905677	0.000596941	0.0076303	X	2730077	2732190	-	1868	ttm50	GO:0004721;GO:0004721;GO:0004722;GO:0004722;GO:0004725;GO:0004725;GO:0005739;GO:0005739;GO:0005739;GO:0005743;GO:0005743;GO:0005743;GO:0005744;GO:0005744;GO:0005744;GO:0005744;GO:0006470;GO:0006470;GO:0007005;GO:0007005;GO:0007006;GO:0007006;GO:0015031;GO:0015031;GO:0015031;GO:0016020;GO:0016021;GO:0016021;GO:0016787;GO:0016787;GO:0030150;GO:0030150;GO:0035335;GO:0004721;GO:0004721;GO:0004722;GO:…	K17496	-	COG5190	K	(RefSeq) tiny tim 50, isoform B	31266	Q9W4V8;A0A0S0X8K7
FBgn0010313	42.3306	63.4589	21.2024	0.334112	-1.58159	0.000598619	0.00764409	3R	5077779	5087072	-	9294	corto	GO:0003677;GO:0003677;GO:0003682;GO:0003682;GO:0005515;GO:0005515;GO:0005634;GO:0005634;GO:0005634;GO:0005694;GO:0005700;GO:0005700;GO:0005737;GO:0005737;GO:0005737;GO:0005813;GO:0005813;GO:0005815;GO:0005856;GO:0006342;GO:0006342;GO:0007049;GO:0007076;GO:0007076;GO:0007474;GO:0007474;GO:0010468;GO:0010468;GO:0035098;GO:0035098;GO:0035102;GO:0035102;GO:0042802;GO:0042802;GO:0042802;GO:0042803;GO:…	-	-	NOG281562	-	(RefSeq) corto, isoform B	40616	P41046;A0A0B4LGR6
FBgn0031322	4346.08	3066.68	5625.48	1.83439	0.875299	0.000601096	0.00766804	2L	1185757	1196807	+	2096	CG5001	GO:0005829;GO:0005829;GO:0006457;GO:0006457;GO:0051082;GO:0051082;GO:0051082;GO:0051085;GO:0051085;GO:0051087;GO:0051087;GO:0005829;GO:0005829;GO:0006457;GO:0006457;GO:0051082;GO:0051082;GO:0051082;GO:0051085;GO:0051085;GO:0051087;GO:0051087;GO:0005829;GO:0005829;GO:0006457;GO:0006457;GO:0051082;GO:0051082;GO:0051082;GO:0051085;GO:0051085;GO:0051087;GO:0051087;GO:0005829;GO:0005829;GO:0006457;GO:…	K09511	-	-	-	(RefSeq) uncharacterized protein, isoform B	33308	Q9VPY9
FBgn0016032	193.059	258.045	128.073	0.496322	-1.01065	0.000602079	0.00766876	2R	7049238	7051964	+	1098	lbm	GO:0005576;GO:0005576;GO:0005887;GO:0005887;GO:0007416;GO:0007416;GO:0016020;GO:0016021;GO:0016021;GO:0016021;GO:0016021;GO:0030054;GO:0030054;GO:0045202;GO:0045202;GO:0005576;GO:0005576;GO:0005887;GO:0005887;GO:0007416;GO:0007416;GO:0016020;GO:0016021;GO:0016021;GO:0016021;GO:0016021;GO:0030054;GO:0030054;GO:0045202;GO:0045202;	-	-	NOG236655	-	(RefSeq) late bloomer, isoform B	35623	Q24188;A0A0B4KF78
FBgn0038598	424.391	558.88	289.902	0.518719	-0.946974	0.000602356	0.00766876	3R	18286620	18288777	-	2040	CG7131	GO:0003674;GO:0005575;GO:0005814;GO:0005814;GO:0005856;GO:0005856;GO:0005879;GO:0005879;GO:0008017;GO:0008017;GO:0008017;GO:0008150;GO:0031514;GO:0031514;GO:0034453;GO:0034453;GO:0036064;GO:0036064;GO:0036126;GO:0036126;	-	-	-	-	(RefSeq) uncharacterized protein	42197	Q9VE97
FBgn0037846	466.931	316.536	617.326	1.95026	0.963665	0.000605974	0.00770158	3R	10860531	10862988	-	1962	CG6574	GO:0005886;GO:0005886;GO:0016020;GO:0016021;GO:0016021;GO:0016021;GO:0035461;GO:0051180;GO:0051180;GO:0055085;GO:0055085;GO:0090482;GO:0090482;	K14610	-	NOG241030	-	(RefSeq) uncharacterized protein	41308	Q9VGV5
FBgn0011606	596.614	786.566	406.661	0.517008	-0.95174	0.000606356	0.00770158	X	2599158	2604052	-	4527	Klp3A	GO:0000166;GO:0000278;GO:0000278;GO:0003774;GO:0003777;GO:0003777;GO:0003777;GO:0005524;GO:0005524;GO:0005524;GO:0005634;GO:0005634;GO:0005737;GO:0005737;GO:0005818;GO:0005818;GO:0005819;GO:0005819;GO:0005871;GO:0005871;GO:0005874;GO:0005874;GO:0005874;GO:0005875;GO:0005875;GO:0007018;GO:0007018;GO:0007018;GO:0007052;GO:0007052;GO:0007052;GO:0007059;GO:0007059;GO:0007088;GO:0007088;GO:0007110;GO:…	K10395	-	-	-	(RefSeq) Kinesin-like protein at 3A, isoform B	31240	Q9XZ29
FBgn0035736	15.6388	0.295273	30.9822	104.927	6.71325	0.000606747	0.00770158	3L	7087713	7088787	-	1004	Cpr65Eb	GO:0008010;GO:0008010;GO:0031012;GO:0040003;GO:0040003;GO:0042302;GO:0042302;GO:0042302;GO:0062129;	-	-	NOG264889	-	(RefSeq) cuticular protein 65Eb	38774	Q8MZ06
FBgn0085261	875.653	613.15	1138.16	1.85624	0.892385	0.000618959	0.00784877	2R	12164909	12165812	-	904	CG34232	GO:0003674;GO:0005575;GO:0008150;GO:0003674;GO:0005575;GO:0008150;GO:0016020;GO:0016021;GO:0003674;GO:0005575;GO:0008150;	-	-	NOG282679	-	(RefSeq) uncharacterized protein, isoform A	5740195	Q6IGL8
FBgn0029539	66.5739	96.2787	36.8692	0.382942	-1.3848	0.000620082	0.00785519	X	894482	895200	+	647	CG11663	-	-	-	-	-	(RefSeq) uncharacterized protein, isoform B	31036	Q9W5C5
FBgn0037420	4210.8	2968.89	5452.71	1.83662	0.877053	0.000626918	0.00793391	3R	6284462	6285200	-	679	CG15597	-	-	-	-	-	(RefSeq) uncharacterized protein	40767	Q9VNN3
FBgn0036099	1357.53	826.269	1888.79	2.28592	1.19278	0.000627917	0.00793403	3L	10691024	10692598	+	1575	CG11811	GO:0004385;GO:0004385;GO:0004385;GO:0005634;GO:0005634;GO:0005737;GO:0005737;GO:0005829;GO:0005829;GO:0006163;GO:0006163;GO:0006163;GO:0016740;GO:0046037;GO:0046710;	K00942	EC:2.7.4.8	COG0194	F	(RefSeq) uncharacterized protein	39213	Q9VTB3
FBgn0033705	51.6429	76.0145	27.2713	0.358764	-1.47889	0.000628173	0.00793403	2R	12253992	12255701	+	1546	CG13168	GO:0003674;GO:0005575;GO:0008150;GO:0003674;GO:0005575;GO:0008150;GO:0003674;GO:0005575;GO:0008150;	-	-	NOG307568	-	(RefSeq) uncharacterized protein, isoform D	36327	A0A0B4LG74
FBgn0040805	62.0182	33.6799	90.3564	2.68279	1.42374	0.000633948	0.00799904	3L	15492964	15495549	-	1466	CG12355	GO:0003674;GO:0005737;GO:0005737;GO:0005777;GO:0005777;GO:0008150;GO:0016020;GO:0016021;GO:0016021;GO:0016021;GO:0003674;GO:0005737;GO:0005737;GO:0005777;GO:0005777;GO:0008150;GO:0016020;GO:0016021;GO:0016021;GO:0016021;GO:0003674;GO:0005737;GO:0005737;GO:0005777;GO:0005777;GO:0008150;GO:0016020;GO:0016021;GO:0016021;GO:0016021;GO:0003674;GO:0005737;GO:0005737;GO:0005777;GO:0005777;GO:0008150;GO:…	K13349	-	NOG120856	S	(RefSeq) uncharacterized protein, isoform B	2768954	A8JNT1
FBgn0033480	741.692	513.791	969.592	1.88713	0.916196	0.000637226	0.00802854	2R	10066650	10067242	+	593	mRpL42	GO:0003735;GO:0003735;GO:0005762;GO:0005762;GO:0005762;GO:0005763;GO:0005763;GO:0005840;GO:0006412;GO:0006412;GO:0032543;GO:0032543;GO:0003735;GO:0003735;GO:0005762;GO:0005762;GO:0005762;GO:0005763;GO:0005763;GO:0005840;GO:0006412;GO:0006412;GO:0032543;GO:0032543;	K17423	-	NOG316821	-	(RefSeq) mitochondrial ribosomal protein L42, isoform B	36050	Q7K0A0
FBgn0039881	124.939	172.931	76.9465	0.444955	-1.16827	0.000637546	0.00802854	3R	31805468	31806769	+	1278	CG1971	GO:0003674;GO:0005575;GO:0008150;GO:0003674;GO:0005575;GO:0008150;GO:0003674;GO:0005575;GO:0008150;GO:0003674;GO:0005575;GO:0008150;	-	-	-	-	(RefSeq) uncharacterized protein, isoform C	43755	Q8IMG0
FBgn0037021	341.063	454.946	227.179	0.499354	-1.00187	0.000638479	0.00802855	3L	20780350	20786197	-	4254	CG11399	GO:0005515;GO:0005634;GO:0005634;GO:0016422;GO:0016422;GO:0016422;GO:0048190;GO:0048190;GO:0080009;GO:0099122;GO:0099122;	K17584	-	-	-	(RefSeq) uncharacterized protein	40295	Q9VPB7
FBgn0050293	179.062	244.235	113.89	0.466313	-1.10063	0.000638806	0.00802855	2R	21063178	21064986	-	1648	Cht12	GO:0004568;GO:0004568;GO:0004568;GO:0005576;GO:0005576;GO:0005576;GO:0005975;GO:0005975;GO:0006030;GO:0006030;GO:0006032;GO:0006032;GO:0008061;GO:0008061;GO:0008061;GO:0008152;GO:0016787;GO:0016798;GO:0018990;GO:0018990;GO:0040003;GO:0040003;GO:0042060;GO:0042060;	-	-	COG3325	G	-	-	-
FBgn0029877	122.083	170.391	73.7749	0.432974	-1.20765	0.000640834	0.00804196	X	6589290	6590646	+	1092	CG17717	GO:0004842;GO:0005575;GO:0008150;GO:0008270;GO:0008270;GO:0008270;GO:0016020;GO:0016021;GO:0016021;GO:0016567;GO:0046872;GO:0061630;GO:0004842;GO:0005575;GO:0008150;GO:0008270;GO:0008270;GO:0008270;GO:0016020;GO:0016021;GO:0016021;GO:0016567;GO:0046872;	-	-	NOG308829	-	(RefSeq) uncharacterized protein, isoform A	31592	Q9W3Y8
FBgn0030893	590.214	412.925	767.503	1.8587	0.894293	0.000641135	0.00804196	X	18093145	18097413	+	3324	RhoGAP16F	GO:0005096;GO:0005096;GO:0005575;GO:0005737;GO:0005737;GO:0007165;GO:0007165;GO:0007480;GO:0007480;GO:0043087;GO:0043087;GO:0043547;GO:0043547;GO:0005096;GO:0005096;GO:0005575;GO:0005737;GO:0005737;GO:0007165;GO:0007165;GO:0007480;GO:0007480;GO:0043087;GO:0043087;GO:0043547;GO:0043547;GO:0005096;GO:0005096;GO:0005575;GO:0005737;GO:0005737;GO:0007165;GO:0007165;GO:0007480;GO:0007480;GO:0043087;GO:…	-	-	-	-	(RefSeq) Rho GTPase activating protein at 16F, isoform C	32790	Q9VWY8
FBgn0026741	358.769	236.783	480.754	2.03036	1.02173	0.000644237	0.00807292	2R	12756434	12757173	+	740	mRpL18	GO:0003735;GO:0003735;GO:0003735;GO:0005739;GO:0005739;GO:0005762;GO:0005762;GO:0005840;GO:0005840;GO:0005840;GO:0006412;GO:0006412;GO:0008097;GO:0008097;GO:0032543;GO:0032543;	K02881	-	NOG326747	-	(RefSeq) mitochondrial ribosomal protein L18	36406	Q7JVK1
FBgn0085421	218.177	143.539	292.815	2.03997	1.02855	0.000645293	0.0080782	2R	6759715	6798941	-	8047	Epac	GO:0005085;GO:0005085;GO:0005085;GO:0005575;GO:0007165;GO:0007165;GO:0007264;GO:0007264;GO:0032487;GO:0032487;GO:0035556;GO:0035556;GO:0005085;GO:0005085;GO:0005085;GO:0005575;GO:0007165;GO:0007165;GO:0007264;GO:0007264;GO:0032487;GO:0032487;GO:0035556;GO:0035556;GO:0005085;GO:0005085;GO:0005085;GO:0005575;GO:0007165;GO:0007165;GO:0007264;GO:0007264;GO:0032487;GO:0032487;GO:0035556;GO:0035556;GO:…	K04351	-	-	-	(RefSeq) exchange protein directly activated by cAMP, isoform E	35588	A1Z6P8
FBgn0286199	31.499	50.0843	12.9137	0.25784	-1.95545	0.000647477	0.0080976	3R	24279572	24281576	+	1548	shps	GO:0016020;GO:0016021;GO:0016021;GO:0016491;GO:0016491;GO:0016491;GO:0055114;GO:0055114;GO:0055114;	K00274	EC:1.4.3.4	-	-	(RefSeq) sheepish	42892	Q9VCA1
FBgn0031249	26197.1	18950.2	33444	1.76483	0.819531	0.000648978	0.00810841	2L	320279	321248	-	970	CG11911	GO:0004252;GO:0004252;GO:0004252;GO:0004252;GO:0006508;GO:0006508;GO:0006508;GO:0006508;GO:0008233;GO:0008236;GO:0008236;GO:0016787;	-	-	-	-	(RefSeq) uncharacterized protein	33206	Q9VPN8
FBgn0051496	568.211	748.437	387.986	0.518395	-0.947876	0.000651863	0.00813648	3R	7345069	7346354	+	1030	CG31496	GO:0003674;GO:0005615;GO:0005615;GO:0016020;GO:0016021;GO:0032504;GO:0032504;	-	-	-	-	(RefSeq) uncharacterized protein	326145	Q9VI97
FBgn0037244	269.795	377.594	161.995	0.42902	-1.22088	0.000656375	0.00818477	3R	4400510	4402017	+	1178	CG14647	GO:0005515;GO:0051260;GO:0051260;	K21919	-	COG1357	S	(RefSeq) uncharacterized protein	40558	B9A0N7
FBgn0031861	60.4554	88.1957	32.7151	0.370938	-1.43075	0.000658054	0.00818983	2L	6804324	6805792	-	1280	CG17375	GO:0005737;GO:0005737;GO:0008080;GO:0008080;GO:0016740;GO:0016746;GO:0005737;GO:0005737;GO:0008080;GO:0008080;GO:0016740;GO:0016746;GO:0005737;GO:0005737;GO:0008080;GO:0008080;GO:0016740;GO:0016746;	-	-	NOG249133	-	(RefSeq) uncharacterized protein, isoform C	33956	B5RJ86
FBgn0031913	4351.66	5558.53	3144.8	0.565761	-0.821736	0.000658883	0.00818983	2L	7430530	7433516	-	1174	CG5958	GO:0005737;GO:0005737;GO:1902936;	-	-	-	-	(RefSeq) uncharacterized protein	34022	Q9VM12
FBgn0030614	38.6341	58.9343	18.3339	0.31109	-1.6846	0.00065892	0.00818983	X	15095458	15096042	-	585	CG9072	GO:0005737;GO:0005737;GO:0005829;GO:0005856;GO:0005874;GO:0005874;GO:0006457;GO:0007021;GO:0007021;GO:0007021;GO:0007021;GO:0007023;GO:0007023;GO:0007023;GO:0015630;GO:0015631;GO:0048487;GO:0048487;	K17292	-	NOG314047	-	(RefSeq) uncharacterized protein	32443	Q9VXY1
FBgn0031381	1350.68	1880.84	820.52	0.436253	-1.19676	0.000660086	0.00818983	2L	1988290	1988940	+	651	Npc2a	GO:0001530;GO:0001530;GO:0005576;GO:0005615;GO:0005615;GO:0005623;GO:0006629;GO:0006694;GO:0008039;GO:0008039;GO:0015918;GO:0015918;GO:0015918;GO:0030882;GO:0030882;GO:0032367;GO:0032367;GO:0032934;GO:0032934;GO:0032934;GO:0042834;GO:0042834;GO:0045456;GO:0045456;GO:0055092;GO:0055092;GO:0061057;GO:0070891;GO:0070891;	K13443	-	NOG281614	-	(RefSeq) Niemann-Pick type C-2a	33374	Q9VQ62
FBgn0037915	323.975	431.828	216.122	0.500482	-0.998609	0.000660337	0.00818983	3R	11575901	11578745	-	2783	CG6790	GO:0003824;GO:0003824;GO:0005789;GO:0005789;GO:0005789;GO:0006506;GO:0006506;GO:0006506;GO:0016020;GO:0016021;GO:0016021;GO:0016021;GO:0016740;GO:0016740;GO:0051377;GO:0051377;GO:0051377;	-	-	-	-	(RefSeq) uncharacterized protein	41388	Q9VGM0
FBgn0026061	1015.28	711.402	1319.16	1.85431	0.890884	0.000660636	0.00818983	3L	16563448	16573334	-	2078	Mipp1	GO:0003993;GO:0003993;GO:0004446;GO:0005886;GO:0005886;GO:0005886;GO:0007275;GO:0007424;GO:0007424;GO:0016020;GO:0016311;GO:0016311;GO:0016323;GO:0016323;GO:0016324;GO:0016324;GO:0016787;GO:0016791;GO:0016791;GO:0030054;GO:0030054;GO:0030175;GO:0030175;GO:0030175;GO:0031225;GO:0031362;GO:0031362;GO:0034417;GO:0034417;GO:0034417;GO:0042995;GO:0051491;GO:0051491;GO:0052745;GO:0052745;GO:0052745;GO:…	K03103	-	-	-	(RefSeq) multiple inositol polyphosphate phosphatase 1, isoform C	39841	Q9VV72
FBgn0041102	275.564	368.266	182.861	0.496547	-1.01	0.000664558	0.00823044	3R	30037003	30037730	-	619	ocn	GO:0005634;GO:0005634;GO:0005829;GO:0005829;GO:0035971;GO:0035971;GO:0101006;GO:0101006;	K01112	EC:3.9.1.3	-	-	(RefSeq) ocnus	43567	Q9Y170
FBgn0037781	223.609	148.031	299.187	2.02111	1.01515	0.000665308	0.00823174	3R	10051508	10052869	-	1248	Fancl	GO:0004842;GO:0004842;GO:0005575;GO:0005634;GO:0006281;GO:0006281;GO:0006281;GO:0006513;GO:0006513;GO:0006513;GO:0036297;GO:0036297;GO:0043240;GO:0043240;GO:0046872;GO:0046872;GO:0061630;GO:0061630;GO:0004842;GO:0004842;GO:0004842;GO:0005575;GO:0005634;GO:0006281;GO:0006281;GO:0006281;GO:0006513;GO:0006513;GO:0006513;GO:0036297;GO:0036297;GO:0043240;GO:0043240;GO:0061630;	K10606	EC:2.3.2.27	NOG311231	-	(RefSeq) fancl, isoform B	41231	A0A0B4LH34
FBgn0002865	750.037	1057.57	442.503	0.418414	-1.257	0.000667102	0.00824593	3R	28291338	28292656	+	1319	Mst98Ca	GO:0003674;GO:0007286;GO:0007286;GO:0036126;GO:0036126;	-	-	NOG87022	U	(RefSeq) Male-specific RNA 98Ca	47854	Q9VAW8
FBgn0001229	137.125	188.954	85.2966	0.451415	-1.14747	0.000671842	0.00829647	3L	9371511	9372497	-	987	Hsp67Bc	GO:0005515;GO:0005515;GO:0009408;GO:0009408;GO:0010506;GO:0010506;GO:0010998;GO:0010998;GO:0030018;GO:0051082;GO:0051082;GO:0061077;GO:0061077;GO:1903061;GO:1903061;	-	-	NOG261463	-	(RefSeq) heat shock gene 67Bc	39071	P22979
FBgn0038221	31.5985	13.0299	50.1671	3.85017	1.94492	0.000686365	0.0084676	3R	14302428	14304458	+	1843	IFT54	GO:0003674;GO:0005813;GO:0005813;GO:0005929;GO:0005929;GO:0005930;GO:0005930;GO:0008017;GO:0008017;GO:0030990;GO:0030990;GO:0030992;GO:0030992;GO:0031514;GO:0036064;GO:0036064;GO:0042073;GO:0042073;GO:0060271;GO:0060271;GO:0060271;GO:0070507;GO:0070507;	K19680	-	NOG304934	-	(RefSeq) intraflagellar transport 54	41739	Q9VFL0
FBgn0004397	4643.4	3300.4	5986.41	1.81385	0.859052	0.00070172	0.00864867	X	2214347	2222567	-	3933	Vinc	GO:0003779;GO:0003779;GO:0003779;GO:0005198;GO:0005198;GO:0005515;GO:0005623;GO:0005737;GO:0005737;GO:0005856;GO:0005886;GO:0005912;GO:0005925;GO:0005925;GO:0007016;GO:0007016;GO:0007155;GO:0007155;GO:0007155;GO:0015629;GO:0015629;GO:0016020;GO:0030054;GO:0051015;GO:0051015;GO:0098592;GO:0098592;GO:0003779;GO:0003779;GO:0003779;GO:0005198;GO:0005198;GO:0005515;GO:0005623;GO:0005737;GO:0005737;GO:…	K05700	-	NOG329927	-	(RefSeq) vinculin, isoform B	31201	O46037;X2JAB9
FBgn0036117	186.213	121.392	251.033	2.06796	1.04821	0.000707848	0.0087128	3L	11059437	11061224	-	1594	CG6321	GO:0003824;GO:0003824;GO:0008483;GO:0009058;GO:0009058;GO:0009074;GO:0016740;GO:0030170;GO:0030170;GO:0047536;GO:0047536;	-	-	COG1167	K	(RefSeq) uncharacterized protein	39233	Q9VTD9
FBgn0035143	409.188	546.769	271.606	0.496748	-1.00941	0.000708291	0.0087128	3L	581337	582810	+	1422	Ppm1	GO:0000079;GO:0003824;GO:0003824;GO:0004721;GO:0004721;GO:0004721;GO:0004722;GO:0004722;GO:0004722;GO:0004724;GO:0004724;GO:0005575;GO:0005634;GO:0005737;GO:0006470;GO:0006470;GO:0006470;GO:0016787;GO:0032873;GO:0043169;GO:0043169;GO:0046872;GO:0046872;GO:0071470;GO:1990439;	K14803	EC:3.1.3.16	COG0631	T	(RefSeq) Ppm1	38071	Q9W0Q0
FBgn0034267	281.714	166.16	397.269	2.39089	1.25755	0.000710147	0.0087272	2R	17726914	17732987	+	3483	CG4984	GO:0005886;GO:0005886;GO:0016020;GO:0016021;GO:0016021;GO:0016021;GO:0005886;GO:0005886;GO:0016020;GO:0016021;GO:0016021;GO:0016021;GO:0005886;GO:0005886;GO:0016020;GO:0016021;GO:0016021;GO:0016021;GO:0005886;GO:0005886;GO:0016020;GO:0016021;GO:0016021;GO:0016021;	-	-	NOG87644	S	(RefSeq) uncharacterized protein, isoform B	37017	A1ZAY4
FBgn0052283	6.33174	0	12.6635	Inf	Inf	0.000712715	0.00875033	3L	3314996	3315355	+	360	Drsl3	GO:0003674;GO:0005576;GO:0005576;GO:0005576;GO:0006952;GO:0006952;GO:0016020;GO:0016021;GO:0050832;GO:0050832;	K20670	-	-	-	(RefSeq) Drosomycin-like 3	317955	Q8IRD7
FBgn0029879	60.4144	32.3036	88.5252	2.74041	1.45439	0.000714629	0.00876538	X	6597088	6599699	+	2312	APC7	GO:0005515;GO:0005680;GO:0005680;GO:0005680;GO:0005737;GO:0007091;GO:0016567;GO:0031145;GO:0045842;GO:0045842;GO:0045842;GO:0051301;GO:0061630;GO:0061630;GO:0005515;GO:0005680;GO:0005680;GO:0005680;GO:0005737;GO:0007091;GO:0016567;GO:0031145;GO:0045842;GO:0045842;GO:0045842;GO:0051301;GO:0061630;GO:0061630;	K03354	-	NOG259335	-	(RefSeq) anaphase promoting complex subunit 7, isoform A	31594	Q9W3Y6
FBgn0038897	388.157	266.637	509.677	1.9115	0.934706	0.00072108	0.008836	3R	21740105	21744431	+	3063	CG5849	GO:0004177;GO:0005737;GO:0005737;GO:0006508;GO:0006508;GO:0006508;GO:0006508;GO:0008233;GO:0008237;GO:0008237;GO:0008237;GO:0008270;GO:0008270;GO:0008270;GO:0008270;GO:0016787;GO:0042277;GO:0042277;GO:0043171;GO:0043171;GO:0046872;GO:0070006;GO:0070006;GO:0005737;GO:0005737;GO:0006508;GO:0006508;GO:0006508;GO:0008237;GO:0008237;GO:0008270;GO:0008270;GO:0008270;GO:0042277;GO:0042277;GO:0043171;GO:…	-	-	-	-	(RefSeq) uncharacterized protein, isoform B	42556	E1JIS5
FBgn0034659	307.971	419.256	196.686	0.469131	-1.09194	0.000725436	0.00887862	2R	21773295	21774876	+	1201	CG4021	GO:0003676;GO:0003676;GO:0003723;GO:0003723;GO:0003723;GO:0003723;GO:0005634;GO:0005634;GO:0008150;GO:0016607;GO:0016607;GO:0048024;GO:0048024;	K14942	-	-	-	(RefSeq) uncharacterized protein	37484	Q9W2D0
FBgn0040089	584.704	407.066	762.343	1.87278	0.905178	0.000725952	0.00887862	X	19706418	19713045	-	3096	meso18E	GO:0007498;GO:0007498;GO:0007498;GO:0007498;GO:0007498;GO:0007498;GO:0007498;GO:0007498;	-	-	NOG244375	-	(RefSeq) meso18E, isoform B	53448	Q9V3Z3
FBgn0037330	638.03	435.032	841.027	1.93325	0.95103	0.000728631	0.00890285	3R	5469463	5470636	-	1122	mRpL44	GO:0003725;GO:0003725;GO:0003735;GO:0003735;GO:0004525;GO:0004525;GO:0004525;GO:0004525;GO:0005634;GO:0005634;GO:0005762;GO:0005762;GO:0005840;GO:0006396;GO:0006396;GO:0006396;GO:0016787;GO:0030422;GO:0030422;GO:0031053;GO:0031053;GO:0031054;GO:0031054;GO:0032543;GO:0032543;GO:0090501;GO:0090502;	K17425	EC:3.1.26.-	-	-	(RefSeq) mitochondrial ribosomal protein L44	40656	Q9VNC1
FBgn0085305	31.7938	59.7077	3.87985	0.0649807	-3.94384	0.00072933	0.00890285	3R	15925629	15927577	+	1819	CG34276	GO:0004867;GO:0004867;GO:0004867;GO:0005615;GO:0010951;GO:0004867;GO:0004867;GO:0004867;GO:0005615;GO:0010951;	-	-	-	-	(RefSeq) uncharacterized protein, isoform A	41934	Q9VF11
FBgn0030806	123.478	170.874	76.0822	0.445254	-1.1673	0.000732877	0.00893759	X	16941086	16942871	-	1786	CG13001	GO:0003674;GO:0005634;GO:0005634;GO:0005737;GO:0005737;GO:0007399;GO:0007399;	-	-	NOG247527	-	(RefSeq) uncharacterized protein	32684	Q9VX94
FBgn0014391	5749.88	4105.15	7394.62	1.8013	0.849041	0.000738969	0.00900327	X	15847859	15849258	-	450	sun	GO:0000275;GO:0000275;GO:0000275;GO:0001664;GO:0001664;GO:0005515;GO:0005615;GO:0005615;GO:0005743;GO:0005743;GO:0006979;GO:0006979;GO:0008340;GO:0008340;GO:0015986;GO:0015986;GO:0015986;GO:0016887;GO:0045745;GO:0045745;GO:0046933;GO:0046933;GO:0046933;GO:1902600;GO:1902600;GO:0000275;GO:0015986;GO:0046933;	K02135	-	NOG288960	-	(RefSeq) stunted, isoform A	44046	Q9VXN2
FBgn0283450	174.352	110.985	237.719	2.1419	1.09889	0.000743161	0.0090457	2R	7393546	7395932	-	720	Glo1	GO:0004462;GO:0004462;GO:0004462;GO:0004462;GO:0016829;GO:0046626;GO:0046872;GO:0046872;	K01759	EC:4.4.1.5	-	-	(RefSeq) glyoxalase 1	35656	A1Z6X6
FBgn0029812	65.3243	93.0911	37.5576	0.40345	-1.30954	0.00074463	0.00905493	X	5808954	5810158	+	1077	Prosbeta2R1	GO:0000502;GO:0004175;GO:0004175;GO:0004175;GO:0004175;GO:0004298;GO:0004298;GO:0004298;GO:0005634;GO:0005634;GO:0005634;GO:0005737;GO:0005737;GO:0005737;GO:0005839;GO:0005839;GO:0005839;GO:0006508;GO:0008233;GO:0010498;GO:0010498;GO:0010499;GO:0010499;GO:0016787;GO:0019774;GO:0019774;GO:0043161;GO:0043161;GO:0043161;GO:0051603;GO:0051603;	K02739	EC:3.4.25.1	-	-	(RefSeq) proteasome beta2 subunit-related 1	31511	Q9W470
FBgn0266417	1004.17	701.584	1306.76	1.86258	0.897303	0.000745804	0.00906056	3L	16354746	16359428	-	1400	ringer	GO:0000226;GO:0000226;GO:0000226;GO:0001578;GO:0001578;GO:0001578;GO:0003674;GO:0005737;GO:0005856;GO:0005874;GO:0008582;GO:0015631;GO:0015631;GO:0030054;GO:0030424;GO:0030424;GO:0030424;GO:0031594;GO:0032273;GO:0032273;GO:0042995;GO:0043025;GO:0043025;GO:0045202;GO:0046785;GO:0046785;GO:0046785;GO:0098793;GO:0000226;GO:0000226;GO:0000226;GO:0001578;GO:0001578;GO:0001578;GO:0003674;GO:0005737;GO:…	-	-	-	-	(RefSeq) ringmaker, isoform B	39813	Q9VV43;M9NFZ9
FBgn0039331	190.419	257.765	123.073	0.477463	-1.06654	0.000748141	0.00907944	3R	25358285	25360034	+	1700	ND-49L	GO:0003954;GO:0003954;GO:0003954;GO:0005747;GO:0005747;GO:0006120;GO:0006120;GO:0016491;GO:0016651;GO:0016651;GO:0048038;GO:0048038;GO:0051287;GO:0051287;GO:0055114;GO:0055114;GO:0055114;	K03935	EC:7.1.1.2	-	-	(RefSeq) NADH dehydrogenase (ubiquinone) 49 kDa subunit-like	43073	Q9VBR4
FBgn0032485	471.984	615.277	328.69	0.534215	-0.904508	0.000749209	0.00907944	2L	13216290	13219923	-	3184	CG9426	GO:0003779;GO:0003779;GO:0005515;GO:0005515;	K13956	-	NOG314904	-	(RefSeq) uncharacterized protein	34719	Q9VK21
FBgn0027552	2324.28	1667.86	2980.71	1.78715	0.83766	0.000749496	0.00907944	3L	3941008	3942465	-	1089	CG10863	GO:0004032;GO:0004032;GO:0005829;GO:0005829;GO:0008106;GO:0008106;GO:0016491;GO:0016491;GO:0016491;GO:0016491;GO:0047718;GO:0047718;GO:0055114;GO:0055114;GO:0055114;	K00011	EC:1.1.1.21	-	-	(RefSeq) uncharacterized protein	38463	Q9Y112
FBgn0035761	310.736	410.293	211.18	0.514705	-0.958183	0.000757308	0.0091593	3L	7321099	7323411	-	2167	RhoGEF4	GO:0005085;GO:0005085;GO:0005089;GO:0005089;GO:0005634;GO:0005634;GO:0005737;GO:0005737;GO:0035025;GO:0035025;GO:0051496;GO:0051496;GO:0005085;GO:0005085;GO:0005089;GO:0005089;GO:0005634;GO:0005634;GO:0005737;GO:0005737;GO:0035025;GO:0035025;GO:0051496;GO:0051496;	-	-	-	-	(RefSeq) Rho guanine nucleotide exchange factor 4, isoform A	38806	Q9VS45
FBgn0035943	55.3568	81.1363	29.5772	0.364537	-1.45586	0.000757525	0.0091593	3L	8964912	8966374	-	1463	CG5653	GO:0016020;GO:0016021;GO:0016491;GO:0016491;GO:0016491;GO:0016491;GO:0046208;GO:0046592;GO:0046592;GO:0055114;GO:0055114;GO:0055114;	-	-	-	-	(RefSeq) uncharacterized protein	39024	Q9VSR8
FBgn0034745	73.061	106.321	39.8008	0.374345	-1.41756	0.000761523	0.00919807	2R	22609334	22613376	-	3781	CG4329	GO:0005515;GO:0005930;GO:0007605;GO:0007605;GO:0060285;	-	-	-	-	(RefSeq) uncharacterized protein	37582	Q9W235
FBgn0266591	24.8314	40.0406	9.62219	0.240311	-2.05703	0.000762176	0.00919807	3L	22699433	22699870	+	438	CG45116	GO:0003674;GO:0005575;GO:0008150;GO:0016020;GO:0016021;GO:0016021;	-	-	-	-	(RefSeq) uncharacterized protein	19835569	X2JD74
FBgn0035007	236.549	315.484	157.614	0.499594	-1.00117	0.00076686	0.00924585	2R	24472712	24474226	+	1515	CG3492	GO:0000413;GO:0000413;GO:0003755;GO:0003755;GO:0003755;GO:0005576;GO:0016018;GO:0016853;GO:0042026;GO:0051082;	-	-	NOG275769	-	(RefSeq) uncharacterized protein	37902	Q9W170
FBgn0262116	1822.91	1304.7	2341.12	1.79437	0.843477	0.000770406	0.00927983	2R	4186835	4188127	-	1160	RNASEK	GO:0004518;GO:0004519;GO:0004521;GO:0004521;GO:0004521;GO:0004521;GO:0005575;GO:0016020;GO:0016021;GO:0016021;GO:0016787;GO:0090305;GO:0090305;GO:0090502;GO:0098586;GO:0098586;GO:0004518;GO:0004519;GO:0004521;GO:0004521;GO:0004521;GO:0004521;GO:0005575;GO:0016020;GO:0016021;GO:0016021;GO:0016787;GO:0090305;GO:0090305;GO:0090502;GO:0098586;GO:0098586;	K19770	EC:3.1.-.-	NOG67442	-	(RefSeq) ribonuclease kappa, isoform A	3355016	Q8MSF5;A0A0B4KEQ9
[truncated: 11,686 more rows]
